# Supplementary material for: Light-gated integrator for highlighting kinase activity in living cells
Source: Nat Commun. 2024 Sep 6;15:7804. doi: 10.1038/s41467-024-51270-4 (PMC11379911; doi:10.1038/s41467-024-51270-4)
Supplement: Supplementary file 4 — Supplementary Data 1 [file 41467_2024_51270_MOESM4_ESM.xlsx]

## Sheet: Sheet1
11 potential PKA inhibitors
Position	Name	Target
1A8	Tyrphostin AG879	ETK/BMX
1B3	Chelerythrine	PKC
1B5	AZD776212	Chk1
1G7	CRT006610113	PKD
1H4	Afuresertib (GSK2110183)	AKT(PKB)
2B5	Miransertib (ARQ-092)	AKT(PKB)
2B6	Prexasertib (LY2606368)	Chk1
2B9	UNC56914	AXL
2B11	Berzosertib (VE-822)	ATR
2C7	Staurosporine	broad spectrum kinases
2H6	Ipatasertib (GDC-0068)	AKT(PKB)
