# Supplementary material for: Light-gated integrator for highlighting kinase activity in living cells
Source: Nat Commun. 2024 Sep 6;15:7804. doi: 10.1038/s41467-024-51270-4 (PMC11379911; doi:10.1038/s41467-024-51270-4)
Supplement: Supplementary file 5 — Supplementary Data 2 [file 41467_2024_51270_MOESM5_ESM.xlsx]

## Sheet: Sheet1
14 potential PKA activators
Position	Name	Biological activities
1A7	Psammaplin A	Inhibitor of class I HDAC
1A8	Kalkitoxin	Induces cellular hypoxia by inhibiting the electron transport chain (ETC) complex 1
1A10	Crossbyanol B	Reversibly inhibit cathepsin B
1B9	5-Acetoxypalisadin B	Cholinesterase inhibitory activity
1B11	(7Z,9Z,12Z)-octadeca-7,9,12-trien-5-ynoic acid	Irreversible inhibitor of cathepsin B
1C7	Tumonoic Acid F	Inhibition of calcium (Ca2+) oscillations
1D11	Quinoline alkaloid	N/A
1E10	9-Methoxyconstanolactone A	N/A
1E11	Malyngamide I	N/A
1G10	S-4-benzyl-3-((S)-3-hydroxy-2,2-dimethyloct-7-ynoyl)-5,5-dimethyloxazolidin-2-one	N/A
1G11	R-4-benzyl-3-((R)-3-hydroxy-2,2-dimethyloct-7-ynoyl)-5,5-dimethyloxazolidin-2-one	N/A
1H11	Boc-Phe(NMe)-Gly-OMe	N/A
2A6	Kabiramide B	Antimalarial and cytotoxic activities
2A9	Dolastatin 10	Induce apoptosis of tumor cells
