# Supplementary material for: Light-gated integrator for highlighting kinase activity in living cells
Source: Nat Commun. 2024 Sep 6;15:7804. doi: 10.1038/s41467-024-51270-4 (PMC11379911; doi:10.1038/s41467-024-51270-4)
Supplement: Supplementary file 7 — Supplementary Data 4 [file 41467_2024_51270_MOESM7_ESM.xlsx]

## Sheet: Sheet1
410 DEGs from A-KINACT control cells
Gene symbol	Gene ID	Gene Name
ACKR4	51554	atypical chemokine receptor 4(ACKR4)
ACTN4	81	actinin alpha 4(ACTN4)
AFF4	27125	ALF transcription elongation factor 4(AFF4)
AGPAT4	56895	1-acylglycerol-3-phosphate O-acyltransferase 4(AGPAT4)
AKIRIN2	55122	akirin 2(AKIRIN2)
AMH	268	anti-Mullerian hormone(AMH)
ANKRD1	27063	ankyrin repeat domain 1(ANKRD1)
ANKRD17-DT	102724832	ANKRD17 divergent transcript(ANKRD17-DT)
ARC	23237	activity regulated cytoskeleton associated protein(ARC)
ARFGEF3	57221	ARFGEF family member 3(ARFGEF3)
ARFIP2	23647	ADP ribosylation factor interacting protein 2(ARFIP2)
ARHGAP17	55114	Rho GTPase activating protein 17(ARHGAP17)
ARHGAP29	9411	Rho GTPase activating protein 29(ARHGAP29)
ARIH1	25820	ariadne RBR E3 ubiquitin protein ligase 1(ARIH1)
ARL14	80117	ADP ribosylation factor like GTPase 14(ARL14)
ASPH	444	aspartate beta-hydroxylase(ASPH)
ASPSCR1	79058	ASPSCR1 tether for SLC2A4, UBX domain containing(ASPSCR1)
ASS1P2	447	argininosuccinate synthetase 1 pseudogene 2(ASS1P2)
ATF3	467	activating transcription factor 3(ATF3)
ATF6	22926	activating transcription factor 6(ATF6)
ATL2	64225	atlastin GTPase 2(ATL2)
ATP11B	23200	ATPase phospholipid transporting 11B (putative)(ATP11B)
ATP13A3	79572	ATPase 13A3(ATP13A3)
ATP6V1B2	526	ATPase H+ transporting V1 subunit B2(ATP6V1B2)
ATRX	546	ATRX chromatin remodeler(ATRX)
BAG3	9531	BAG cochaperone 3(BAG3)
BARHL2	343472	BarH like homeobox 2(BARHL2)
BBIP1	92482	BBSome interacting protein 1(BBIP1)
BCOR	54880	BCL6 corepressor(BCOR)
BEND3P3	650623	BEN domain containing 3 pseudogene 3(BEND3P3)
BEST1	7439	bestrophin 1(BEST1)
BET1	10282	Bet1 golgi vesicular membrane trafficking protein(BET1)
BHLHE22	27319	basic helix-loop-helix family member e22(BHLHE22)
BMP2	650	bone morphogenetic protein 2(BMP2)
BSN	8927	bassoon presynaptic cytomatrix protein(BSN)
BTBD2	55643	BTB domain containing 2(BTBD2)
BTN2A2	10385	butyrophilin subfamily 2 member A2(BTN2A2)
C11ORF96	387763	chromosome 11 open reading frame 96(C11orf96)
C12ORF29	91298	RNA 5'-phosphate and 3'-OH ligase 1(RLIG1)
C21ORF91	54149	chromosome 21 open reading frame 91(C21orf91)
C2CD4C	126567	C2 calcium dependent domain containing 4C(C2CD4C)
CAMK2N2	94032	calcium/calmodulin dependent protein kinase II inhibitor 2(CAMK2N2)
CAPZA1	829	capping actin protein of muscle Z-line subunit alpha 1(CAPZA1)
CBARP	255057	CACN subunit beta associated regulatory protein(CBARP)
CCDC168	643677	coiled-coil domain containing 168(CCDC168)
CCDC92B	101928991	coiled-coil domain containing 92B(CCDC92B)
CCDC96	257236	coiled-coil domain containing 96(CCDC96)
CCNL1	57018	cyclin L1(CCNL1)
CELSR3	1951	cadherin EGF LAG seven-pass G-type receptor 3(CELSR3)
CENPL	91687	centromere protein L(CENPL)
CEP290	80184	centrosomal protein 290(CEP290)
CEP295	85459	centrosomal protein 295(CEP295)
CEP83	51134	centrosomal protein 83(CEP83)
CEP95	90799	centrosomal protein 95(CEP95)
CFAP58	159686	cilia and flagella associated protein 58(CFAP58)
CHD1	1105	chromodomain helicase DNA binding protein 1(CHD1)
CHMP4BP1	100307126	charged multivesicular body protein 4B pseudogene 1(CHMP4BP1)
CHORDC1	26973	cysteine and histidine rich domain containing 1(CHORDC1)
CHRM4	1132	cholinergic receptor muscarinic 4(CHRM4)
CHST1	8534	carbohydrate sulfotransferase 1(CHST1)
CHUK	1147	component of inhibitor of nuclear factor kappa B kinase complex(CHUK)
CLK1	1195	CDC like kinase 1(CLK1)
CMIP	80790	c-Maf inducing protein(CMIP)
CMYA5	202333	cardiomyopathy associated 5(CMYA5)
COG5	10466	component of oligomeric golgi complex 5(COG5)
CPEB4	80315	cytoplasmic polyadenylation element binding protein 4(CPEB4)
CREB5	9586	cAMP responsive element binding protein 5(CREB5)
CREBRF	153222	CREB3 regulatory factor(CREBRF)
CREBZF	58487	CREB/ATF bZIP transcription factor(CREBZF)
CSNK1A1	1452	casein kinase 1 alpha 1(CSNK1A1)
CSNK1E	1454	casein kinase 1 epsilon(CSNK1E)
CSRNP1	64651	cysteine and serine rich nuclear protein 1(CSRNP1)
CT45A11P	100129813	cancer/testis antigen family 45 member A11, pseudogene(CT45A11P)
CUBN	8029	cubilin(CUBN)
CUX2	23316	cut like homeobox 2(CUX2)
CYHR1	50626	ZFTRAF1
CYTOR	112597	cytoskeleton regulator RNA(CYTOR)
DCAF10	79269	DDB1 and CUL4 associated factor 10(DCAF10)
DCAF4L1	285429	DDB1 and CUL4 associated factor 4 like 1(DCAF4L1)
DCAF8	50717	DDB1 and CUL4 associated factor 8(DCAF8)
DCHS1	8642	dachsous cadherin-related 1(DCHS1)
DDX3X	1654	DEAD-box helicase 3 X-linked(DDX3X)
DEAF1	10522	DEAF1 transcription factor(DEAF1)
DEK	7913	DEK proto-oncogene(DEK)
DENND5A	23258	DENN domain containing 5A(DENND5A)
DHX15	1665	DEAH-box helicase 15(DHX15)
DHX36	170506	DEAH-box helicase 36(DHX36)
DIAPH3	81624	diaphanous related formin 3(DIAPH3)
DICER1	23405	dicer 1, ribonuclease III(DICER1)
DNAH11	8701	dynein axonemal heavy chain 11(DNAH11)
DNAH17	8632	dynein axonemal heavy chain 17(DNAH17)
DNAH6	1768	dynein axonemal heavy chain 6(DNAH6)
DNAH7	56171	dynein axonemal heavy chain 7(DNAH7)
DNAJB6	10049	DnaJ heat shock protein family (Hsp40) member B6(DNAJB6)
DNAJB6P1	387820	DNAJB6 pseudogene 1(DNAJB6P1)
DNMBP	23268	dynamin binding protein(DNMBP)
DUS3L	56931	dihydrouridine synthase 3 like(DUS3L)
DUSP1	1843	dual specificity phosphatase 1(DUSP1)
DUSP10	11221	dual specificity phosphatase 10(DUSP10)
DUSP16	80824	dual specificity phosphatase 16(DUSP16)
DUSP4	1846	dual specificity phosphatase 4(DUSP4)
DUSP5	1847	dual specificity phosphatase 5(DUSP5)
EEF1A2	1917	eukaryotic translation elongation factor 1 alpha 2(EEF1A2)
EFNA2	1943	ephrin A2(EFNA2)
EGR1	1958	early growth response 1(EGR1)
EGR3	1960	early growth response 3(EGR3)
EIF3E	3646	eukaryotic translation initiation factor 3 subunit E(EIF3E)
ELFN2	114794	extracellular leucine rich repeat and fibronectin type III domain containing 2(ELFN2)
ENO3	2027	enolase 3(ENO3)
EP300	2033	E1A binding protein p300(EP300)
EPC1	80314	enhancer of polycomb homolog 1(EPC1)
EPHA2	1969	EPH receptor A2(EPHA2)
ERCC4	2072	ERCC excision repair 4, endonuclease catalytic subunit(ERCC4)
ETV5	2119	ETS variant transcription factor 5(ETV5)
FAM83G	644815	family with sequence similarity 83 member G(FAM83G)
FAR1	84188	fatty acyl-CoA reductase 1(FAR1)
FAT4	79633	FAT atypical cadherin 4(FAT4)
FBXW7	55294	F-box and WD repeat domain containing 7(FBXW7)
FOSL2	2355	FOS like 2, AP-1 transcription factor subunit(FOSL2)
FOXD3	27022	forkhead box D3(FOXD3)
FOXJ1	2302	forkhead box J1(FOXJ1)
FOXL1	2300	forkhead box L1(FOXL1)
FOXQ1	94234	forkhead box Q1(FOXQ1)
FRZB	2487	frizzled related protein(FRZB)
FSTL3	10272	follistatin like 3(FSTL3)
FTH1P3	2498	ferritin heavy chain 1 pseudogene 3(FTH1P3)
FUT1	2523	fucosyltransferase 1 (H blood group)(FUT1)
FXR1	8087	FMR1 autosomal homolog 1(FXR1)
FYN	2534	FYN proto-oncogene, Src family tyrosine kinase(FYN)
GABBR2	9568	gamma-aminobutyric acid type B receptor subunit 2(GABBR2)
GABRR2	2570	gamma-aminobutyric acid type A receptor subunit rho2(GABRR2)
GARS1	2617	glycyl-tRNA synthetase 1(GARS1)
GBF1	8729	golgi brefeldin A resistant guanine nucleotide exchange factor 1(GBF1)
GCM1	8521	glial cells missing transcription factor 1(GCM1)
GLIPR1	11010	GLI pathogenesis related 1(GLIPR1)
GLS	2744	glutaminase(GLS)
GNGT1	2792	G protein subunit gamma transducin 1(GNGT1)
GPATCH2L	55668	G-patch domain containing 2 like(GPATCH2L)
GPR3	2827	G protein-coupled receptor 3(GPR3)
GPRC5A	9052	G protein-coupled receptor class C group 5 member A(GPRC5A)
GTF2IP14	106481735	general transcription factor IIi pseudogene 14(GTF2IP14)
GTF2IP20	441124	general transcription factor IIi pseudogene 20(GTF2IP20)
H2BC15	8341	H2B clustered histone 15(H2BC15)
H2BC19P	337874	H2B clustered histone 19, pseudogene(H2BC19P)
H2BC20P	337873	H2B clustered histone 20, pseudogene(H2BC20P)
H2BC21	8349	H2B clustered histone 21(H2BC21)
H2BU1	128312	H2BC26
H3C10	8357	H3 clustered histone 10(H3C10)
H3C6	8353	H3 clustered histone 6(H3C6)
HBEGF	1839	heparin binding EGF like growth factor(HBEGF)
HBS1L	10767	HBS1 like translational GTPase(HBS1L)
HDAC7	51564	histone deacetylase 7(HDAC7)
HDGFL3	50810	HDGF like 3(HDGFL3)
HECTD2	143279	HECT domain E3 ubiquitin protein ligase 2(HECTD2)
HELZ2	85441	helicase with zinc finger 2(HELZ2)
HERC2P9	440248	HERC2 pseudogene 9(HERC2P9)
HIBCH	26275	3-hydroxyisobutyryl-CoA hydrolase(HIBCH)
HNRNPA1P59	730246	heterogeneous nuclear ribonucleoprotein A1 pseudogene 59(HNRNPA1P59)
HSD17B12	51144	hydroxysteroid 17-beta dehydrogenase 12(HSD17B12)
HSP90AA1	3320	heat shock protein 90 alpha family class A member 1(HSP90AA1)
HSPA14	51182	heat shock protein family A (Hsp70) member 14(HSPA14)
HSPA1B	3304	heat shock protein family A (Hsp70) member 1B(HSPA1B)
HSPA6	3310	heat shock protein family A (Hsp70) member 6(HSPA6)
HSPA7	3311	heat shock protein family A (Hsp70) member 7 (pseudogene)(HSPA7)
HSPD1	3329	heat shock protein family D (Hsp60) member 1(HSPD1)
HSPH1	10808	heat shock protein family H (Hsp110) member 1(HSPH1)
IARS1	3376	isoleucyl-tRNA synthetase 1(IARS1)
IFRD1	3475	interferon related developmental regulator 1(IFRD1)
IGF2R	3482	insulin like growth factor 2 receptor(IGF2R)
INSM2	84684	INSM transcriptional repressor 2(INSM2)
INTU	27152	inturned planar cell polarity protein(INTU)
IP6K2	51447	inositol hexakisphosphate kinase 2(IP6K2)
IRF2BP2	359948	interferon regulatory factor 2 binding protein 2(IRF2BP2)
IRS2	8660	insulin receptor substrate 2(IRS2)
ISM1	140862	isthmin 1(ISM1)
ITGAV	3685	integrin subunit alpha V(ITGAV)
ITGB3BP	23421	integrin subunit beta 3 binding protein(ITGB3BP)
IVNS1ABP	10625	influenza virus NS1A binding protein(IVNS1ABP)
JAG1	182	jagged canonical Notch ligand 1(JAG1)
JUNB	3726	JunB proto-oncogene, AP-1 transcription factor subunit(JUNB)
KCNJ4	3761	potassium inwardly rectifying channel subfamily J member 4(KCNJ4)
KCTD10	83892	potassium channel tetramerization domain containing 10(KCTD10)
KDM4B	23030	lysine demethylase 4B(KDM4B)
KDM7A	80853	lysine demethylase 7A(KDM7A)
KHDRBS1	10657	KH RNA binding domain containing, signal transduction associated 1(KHDRBS1)
KIAA1109	84162	BLTP1
KLHL25	64410	kelch like family member 25(KLHL25)
KLHL29	114818	kelch like family member 29(KLHL29)
KLKP1	606293	kallikrein pseudogene 1(KLKP1)
KMT2C	58508	lysine methyltransferase 2C(KMT2C)
KRI1	65095	KRI1 homolog(KRI1)
KRT18P4	391256	keratin 18 pseudogene 4(KRT18P4)
LAMP1	3916	lysosomal associated membrane protein 1(LAMP1)
LARP4B-DT	101927762	LARP4B divergent transcript(LARP4B-DT)
LATS2	26524	large tumor suppressor kinase 2(LATS2)
LBH	81606	LBH regulator of WNT signaling pathway(LBH)
LINC00641	283624	long intergenic non-protein coding RNA 641(LINC00641)
LINC00839	84856	long intergenic non-protein coding RNA 839(LINC00839)
LINC00963	100506190	long intergenic non-protein coding RNA 963(LINC00963)
LINC01873	729348	long intergenic non-protein coding RNA 1873(LINC01873)
LRATD2	157638	LRAT domain containing 2(LRATD2)
LRP1B	53353	LDL receptor related protein 1B(LRP1B)
LRP4	4038	LDL receptor related protein 4(LRP4)
LRRTM2	26045	leucine rich repeat transmembrane neuronal 2(LRRTM2)
MAB21L1	4081	mab-21 like 1(MAB21L1)
MAP3K13	9175	mitogen-activated protein kinase kinase kinase 13(MAP3K13)
MAP3K2	10746	mitogen-activated protein kinase kinase kinase 2(MAP3K2)
MAP3K20	51776	mitogen-activated protein kinase kinase kinase 20(MAP3K20)
MAP3K7	6885	mitogen-activated protein kinase kinase kinase 7(MAP3K7)
MASP2	10747	MBL associated serine protease 2(MASP2)
MAST4	375449	microtubule associated serine/threonine kinase family member 4(MAST4)
MCL1	4170	MCL1 apoptosis regulator, BCL2 family member(MCL1)
MGAT3	4248	beta-1,4-mannosyl-glycoprotein 4-beta-N-acetylglucosaminyltransferase(MGAT3)
MHENCR	100505771	melanoma highly expressed competing endogenous lncRNA for miR-425 and miR-489(MHENCR)
MIR3186	100422944	microRNA 3186(MIR3186)
MIR9-1HG	10485	MIR9-1 host gene(MIR9-1HG)
MOB1B	92597	MOB kinase activator 1B(MOB1B)
MOXD1	26002	monooxygenase DBH like 1(MOXD1)
MRC1	4360	mannose receptor C-type 1(MRC1)
MSI2	124540	musashi RNA binding protein 2(MSI2)
MYEF2	50804	myelin expression factor 2(MYEF2)
MYSM1	114803	Myb like, SWIRM and MPN domains 1(MYSM1)
NACAD	23148	NAC alpha domain containing(NACAD)
NAPA	8775	NSF attachment protein alpha(NAPA)
NBPF10	100132406	NBPF member 10(NBPF10)
NCAPH2	29781	non-SMC condensin II complex subunit H2(NCAPH2)
NDUFA13	51079	NADH:ubiquinone oxidoreductase subunit A13(NDUFA13)
NDUFB9	4715	NADH:ubiquinone oxidoreductase subunit B9(NDUFB9)
NECTIN3	25945	nectin cell adhesion molecule 3(NECTIN3)
NEMP2	100131211	nuclear envelope integral membrane protein 2(NEMP2)
NF1	4763	neurofibromin 1(NF1)
NGFR	4804	nerve growth factor receptor(NGFR)
NHLH1	4807	nescient helix-loop-helix 1(NHLH1)
NIT1	4817	nitrilase 1(NIT1)
NOCT	25819	nocturnin(NOCT)
NOTUM	147111	notum, palmitoleoyl-protein carboxylesterase(NOTUM)
NPTN-IT1	101241892	NPTN intronic transcript 1(NPTN-IT1)
NSFP1	728806	N-ethylmaleimide-sensitive factor pseudogene 1(NSFP1)
NUAK2	81788	NUAK family kinase 2(NUAK2)
NUMBL	9253	NUMB like endocytic adaptor protein(NUMBL)
NUP58	9818	nucleoporin 58(NUP58)
NXF1	10482	nuclear RNA export factor 1(NXF1)
OGA	10724	O-GlcNAcase(OGA)
OLFM2	93145	olfactomedin 2(OLFM2)
ONECUT3	390874	one cut homeobox 3(ONECUT3)
OPRD1	4985	opioid receptor delta 1(OPRD1)
OSBPL9	114883	oxysterol binding protein like 9(OSBPL9)
OVGP1	5016	oviductal glycoprotein 1(OVGP1)
PAPOLA	10914	poly(A) polymerase alpha(PAPOLA)
PAXBP1	94104	PAX3 and PAX7 binding protein 1(PAXBP1)
PCDH10	57575	protocadherin 10(PCDH10)
PCNX2	80003	pecanex 2(PCNX2)
PDS5B	23047	PDS5 cohesin associated factor B(PDS5B)
PDX1	3651	pancreatic and duodenal homeobox 1(PDX1)
PKMP1	643586	pyruvate kinase M1/2 pseudogene 1(PKMP1)
PLEKHH1	57475	pleckstrin homology, MyTH4 and FERM domain containing H1(PLEKHH1)
PMAIP1	5366	phorbol-12-myristate-13-acetate-induced protein 1(PMAIP1)
PNISR	25957	PNN interacting serine and arginine rich protein(PNISR)
PNMA2	10687	PNMA family member 2(PNMA2)
POLG	5428	DNA polymerase gamma, catalytic subunit(POLG)
PPP1R15A	23645	protein phosphatase 1 regulatory subunit 15A(PPP1R15A)
PPP1R15B	84919	protein phosphatase 1 regulatory subunit 15B(PPP1R15B)
PPP1R1A	5502	protein phosphatase 1 regulatory inhibitor subunit 1A(PPP1R1A)
PPP2R1A	5518	protein phosphatase 2 scaffold subunit Aalpha(PPP2R1A)
PRKD3	23683	protein kinase D3(PRKD3)
PRKG1	5592	protein kinase cGMP-dependent 1(PRKG1)
PRPS1P2	100421295	phosphoribosyl pyrophosphate synthetase 1 pseudogene 2(PRPS1P2)
PRR35	146325	proline rich 35(PRR35)
PSAP	5660	prosaposin(PSAP)
PSIP1	11168	PC4 and SRSF1 interacting protein 1(PSIP1)
PSMC4	5704	proteasome 26S subunit, ATPase 4(PSMC4)
PTX3	5806	pentraxin 3(PTX3)
RAB39A	54734	RAB39A, member RAS oncogene family(RAB39A)
RAB3B	5865	RAB3B, member RAS oncogene family(RAB3B)
RABGAP1L	9910	RAB GTPase activating protein 1 like(RABGAP1L)
RABL6	55684	RAB, member RAS oncogene family like 6(RABL6)
RASD2	23551	RASD family member 2(RASD2)
RASEF	158158	RAS and EF-hand domain containing(RASEF)
RBM26-AS1	100505538	RBM26 antisense RNA 1(RBM26-AS1)
RBM39	9584	RNA binding motif protein 39(RBM39)
RBMS3	27303	RNA binding motif single stranded interacting protein 3(RBMS3)
RELT	84957	RELT TNF receptor(RELT)
RFPL4A	342931	ret finger protein like 4A(RFPL4A)
RHBDD3	25807	rhomboid domain containing 3(RHBDD3)
RHOQ-AS1	100506142	RHOQ antisense RNA 1(RHOQ-AS1)
RLF	6018	RLF zinc finger(RLF)
RNF103	7844	ring finger protein 103(RNF103)
RNF122	79845	ring finger protein 122(RNF122)
RNF169	254225	ring finger protein 169(RNF169)
RPL10A	4736	ribosomal protein L10a(RPL10A)
RPL24	6152	ribosomal protein L24(RPL24)
RPL3	6122	ribosomal protein L3(RPL3)
RPL32	6161	ribosomal protein L32(RPL32)
RPRM	56475	reprimo, TP53 dependent G2 arrest mediator homolog(RPRM)
RPS24	6229	ribosomal protein S24(RPS24)
RPS3	6188	ribosomal protein S3(RPS3)
RPSA	3921	ribosomal protein SA(RPSA)
RRP12	23223	ribosomal RNA processing 12 homolog(RRP12)
RSL24D1	51187	ribosomal L24 domain containing 1(RSL24D1)
RSRC2	65117	arginine and serine rich coiled-coil 2(RSRC2)
SAMD4B	55095	sterile alpha motif domain containing 4B(SAMD4B)
SBK1	388228	SH3 domain binding kinase 1(SBK1)
SCG2	7857	secretogranin II(SCG2)
SCML1	6322	Scm polycomb group protein like 1(SCML1)
SDE2	163859	SDE2 telomere maintenance homolog(SDE2)
SEPTIN7	989	septin 7(SEPTIN7)
SERPINH1	871	serpin family H member 1(SERPINH1)
SETX	23064	senataxin(SETX)
SGMS1	259230	sphingomyelin synthase 1(SGMS1)
SHANK1	50944	SH3 and multiple ankyrin repeat domains 1(SHANK1)
SHISA2	387914	shisa family member 2(SHISA2)
SHPRH	257218	SNF2 histone linker PHD RING helicase(SHPRH)
SLC2A12	154091	solute carrier family 2 member 12(SLC2A12)
SLC38A1	81539	solute carrier family 38 member 1(SLC38A1)
SLC38A9	153129	solute carrier family 38 member 9(SLC38A9)
SLC39A9	55334	solute carrier family 39 member 9(SLC39A9)
SLC6A15	55117	solute carrier family 6 member 15(SLC6A15)
SLC6A17	388662	solute carrier family 6 member 17(SLC6A17)
SLC7A11	23657	solute carrier family 7 member 11(SLC7A11)
SLC9A1	6548	solute carrier family 9 member A1(SLC9A1)
SMC4	10051	structural maintenance of chromosomes 4(SMC4)
SOCS3	9021	suppressor of cytokine signaling 3(SOCS3)
SORCS1	114815	sortilin related VPS10 domain containing receptor 1(SORCS1)
SP3	6670	Sp3 transcription factor(SP3)
SPAG9	9043	sperm associated antigen 9(SPAG9)
SPCS3	60559	signal peptidase complex subunit 3(SPCS3)
SPDL1	54908	spindle apparatus coiled-coil protein 1(SPDL1)
SPRED2	200734	sprouty related EVH1 domain containing 2(SPRED2)
SPRY2	10253	sprouty RTK signaling antagonist 2(SPRY2)
SRP19	6728	signal recognition particle 19(SRP19)
STK4	6789	serine/threonine kinase 4(STK4)
STX18	53407	syntaxin 18(STX18)
SUB1	10923	SUB1 regulator of transcription(SUB1)
SUPV3L1	6832	Suv3 like RNA helicase(SUPV3L1)
SV2C	22987	synaptic vesicle glycoprotein 2C(SV2C)
TANC1	85461	tetratricopeptide repeat, ankyrin repeat and coiled-coil containing 1(TANC1)
TBC1D8B	54885	TBC1 domain family member 8B(TBC1D8B)
TBX20	57057	T-box transcription factor 20(TBX20)
TBX21	30009	T-box transcription factor 21(TBX21)
TCERG1	10915	transcription elongation regulator 1(TCERG1)
TCIM	56892	transcriptional and immune response regulator(TCIM)
TET2	54790	tet methylcytosine dioxygenase 2(TET2)
TFCP2L1	29842	transcription factor CP2 like 1(TFCP2L1)
THUMPD2	80745	THUMP domain containing 2(THUMPD2)
TIGD4	201798	tigger transposable element derived 4(TIGD4)
TLX3	30012	T cell leukemia homeobox 3(TLX3)
TMEFF1	8577	transmembrane protein with EGF like and two follistatin like domains 1(TMEFF1)
TMEM131	23505	transmembrane protein 131(TMEM131)
TMEM151A	256472	transmembrane protein 151A(TMEM151A)
TMEM161B	153396	transmembrane protein 161B(TMEM161B)
TMEM178B	100507421	transmembrane protein 178B(TMEM178B)
TMPO	7112	thymopoietin(TMPO)
TNFRSF9	3604	TNF receptor superfamily member 9(TNFRSF9)
TRA2B	6434	transformer 2 beta homolog(TRA2B)
TRMT13	54482	tRNA methyltransferase 13 homolog(TRMT13)
TSHZ2	128553	teashirt zinc finger homeobox 2(TSHZ2)
TTC39A	22996	tetratricopeptide repeat domain 39A(TTC39A)
TUBE1	51175	tubulin epsilon 1(TUBE1)
TXNL1	9352	thioredoxin like 1(TXNL1)
TYW1B	441250	tRNA-yW synthesizing protein 1 homolog B(TYW1B)
TYW5	129450	tRNA-yW synthesizing protein 5(TYW5)
U2SURP	23350	U2 snRNP associated SURP domain containing(U2SURP)
UBE3A	7337	ubiquitin protein ligase E3A(UBE3A)
UBE3C	9690	ubiquitin protein ligase E3C(UBE3C)
UBR3	130507	ubiquitin protein ligase E3 component n-recognin 3(UBR3)
UBR4	23352	ubiquitin protein ligase E3 component n-recognin 4(UBR4)
UHRF2	115426	ubiquitin like with PHD and ring finger domains 2(UHRF2)
UNCX	340260	UNC homeobox(UNCX)
USP1	7398	ubiquitin specific peptidase 1(USP1)
USP34	9736	ubiquitin specific peptidase 34(USP34)
USP7	7874	ubiquitin specific peptidase 7(USP7)
VIM	7431	vimentin(VIM)
VIRMA	25962	vir like m6A methyltransferase associated(VIRMA)
VSIR	64115	V-set immunoregulatory receptor(VSIR)
VWA1	64856	von Willebrand factor A domain containing 1(VWA1)
WAPL	23063	WAPL cohesin release factor(WAPL)
WDR33	55339	WD repeat domain 33(WDR33)
WNT6	7475	Wnt family member 6(WNT6)
XIST	7503	X inactive specific transcript(XIST)
XRCC6P1	387703	X-ray repair cross complementing 6 pseudogene 1(XRCC6P1)
YARS1	8565	tyrosyl-tRNA synthetase 1(YARS1)
YME1L1	10730	YME1 like 1 ATPase(YME1L1)
ZBTB11	27107	zinc finger and BTB domain containing 11(ZBTB11)
ZC3H11B	643136	zinc finger CCCH-type containing 11B(ZC3H11B)
ZC3H14	79882	zinc finger CCCH-type containing 14(ZC3H14)
ZIC1	7545	Zic family member 1(ZIC1)
ZMYM2	7750	zinc finger MYM-type containing 2(ZMYM2)
ZNF10	7556	zinc finger protein 10(ZNF10)
ZNF134	7693	zinc finger protein 134(ZNF134)
ZNF14	7561	zinc finger protein 14(ZNF14)
ZNF195	7748	zinc finger protein 195(ZNF195)
ZNF24	7572	zinc finger protein 24(ZNF24)
ZNF271P	10778	zinc finger protein 271, pseudogene(ZNF271P)
ZNF274	10782	zinc finger protein 274(ZNF274)
ZNF350	59348	zinc finger protein 350(ZNF350)
ZNF416	55659	zinc finger protein 416(ZNF416)
ZNF419	79744	zinc finger protein 419(ZNF419)
ZNF429	353088	zinc finger protein 429(ZNF429)
ZNF460	10794	zinc finger protein 460(ZNF460)
ZNF551	90233	zinc finger protein 551(ZNF551)
ZNF572	137209	zinc finger protein 572(ZNF572)
ZNF697	90874	zinc finger protein 697(ZNF697)
ZNF77	58492	zinc finger protein 77(ZNF77)
ZNF773	374928	zinc finger protein 773(ZNF773)
ZNF776	284309	zinc finger protein 776(ZNF776)
ZRANB2	9406	zinc finger RANBP2-type containing 2(ZRANB2)
ZSCAN12	9753	zinc finger and SCAN domain containing 12(ZSCAN12)
ZSCAN9	7746	zinc finger and SCAN domain containing 9(ZSCAN9)
ZSWIM6	57688	zinc finger SWIM-type containing 6(ZSWIM6)
ZXDA	7789	zinc finger X-linked duplicated A(ZXDA)
