# Supplementary material for: Light-gated integrator for highlighting kinase activity in living cells
Source: Nat Commun. 2024 Sep 6;15:7804. doi: 10.1038/s41467-024-51270-4 (PMC11379911; doi:10.1038/s41467-024-51270-4)
Supplement: Supplementary file 8 — Supplementary Data 5 [file 41467_2024_51270_MOESM8_ESM.xlsx]

## Sheet: Sheet1
GO analysis of 106 PKA upregulated DEGs
Enrichment FDR	nGenes	Pathway Genes	Fold Enrichment	Pathway	URL	Genes
0.0386813	2	5	94.0041	Glutamate homeostasis	http://amigo.geneontology.org/amigo/term/GO:0090461	GLS SLC7A11
0.0386813	2	6	78.3368	Amino acid homeostasis	http://amigo.geneontology.org/amigo/term/GO:0080144	GLS SLC7A11
0.0386813	2	6	78.3368	Neg. reg. of p38MAPK cascade	http://amigo.geneontology.org/amigo/term/GO:1903753	DUSP1 DUSP10
0.0386813	3	25	28.2012	Peptidyl-threonine dephosphorylation	http://amigo.geneontology.org/amigo/term/GO:0035970	DUSP1 DUSP4 DUSP10
0.0386813	4	75	12.5339	Neg. reg. of ERK1 and ERK2 cascade	http://amigo.geneontology.org/amigo/term/GO:0070373	DUSP1 DUSP4 DUSP10 ATF3
0.0386813	9	461	4.58805	Gland development	http://amigo.geneontology.org/amigo/term/GO:0048732	RHBDD3 BMP2 PDX1 EPHA2 FRZB IRS2 NF1 PSAP LBH
0.0180772	11	589	4.38899	Sensory organ development	http://amigo.geneontology.org/amigo/term/GO:0007423	VIM BMP2 GNGT1 EPHA2 SLC7A11 ZIC1 FRZB MAB21L1 FAT4 NF1 CEP290
0.0112373	15	944	3.73427	MAPK cascade	http://amigo.geneontology.org/amigo/term/GO:0000165	SPAG9 FYN MAP3K13 MAP3K20 RHBDD3 DUSP1 DUSP4 BMP2 EPHA2 DUSP10 ATF3 SCG2 IRS2 NF1 LBH
0.0386813	11	710	3.641	Pos. reg. of cell death	http://amigo.geneontology.org/amigo/term/GO:0010942	FYN MAP3K20 EEF1A2 DUSP1 BMP2 RNF122 PDX1 PMAIP1 ATF3 FRZB NF1
0.00949605	17	1105	3.61554	Central nervous system development	http://amigo.geneontology.org/amigo/term/GO:0007417	FYN VIM NUMBL NAPA BMP2 PDX1 DUSP10 SLC7A11 ZIC1 TLX3 UNCX NHLH1 IRS2 FAT4 NF1 CEP290 RNF103
0.0386813	12	856	3.29454	Head development	http://amigo.geneontology.org/amigo/term/GO:0060322	FYN NUMBL NAPA BMP2 CSRNP1 SLC7A11 ZIC1 UNCX IRS2 FAT4 NF1 CEP290
0.0112373	20	1624	2.89422	Generation of neurons	http://amigo.geneontology.org/amigo/term/GO:0048699	SPAG9 FYN VIM MAP3K13 NUMBL NAPA BMP2 GNGT1 EPHA2 DUSP10 TLX3 UNCX INSM2 DENND5A IRS2 FAT4 NF1 ARC CEP290 ETV5
0.0180772	18	1473	2.87182	Neuron differentiation	http://amigo.geneontology.org/amigo/term/GO:0030182	SPAG9 FYN VIM MAP3K13 NUMBL NAPA BMP2 GNGT1 EPHA2 TLX3 UNCX INSM2 DENND5A IRS2 FAT4 ARC CEP290 ETV5
0.0188139	19	1639	2.72434	Reg. of apoptotic proc.	http://amigo.geneontology.org/amigo/term/GO:0042981	FYN MAP3K20 EEF1A2 DUSP1 BMP2 RNF122 PDX1 PMAIP1 SLC7A11 SUPV3L1 ATF3 FRZB NUAK2 FOXQ1 SCG2 SOCS3 IRS2 NF1 SGMS1
0.0180772	20	1757	2.67513	Neurogenesis	http://amigo.geneontology.org/amigo/term/GO:0022008	SPAG9 FYN VIM MAP3K13 NUMBL NAPA BMP2 GNGT1 EPHA2 DUSP10 TLX3 UNCX INSM2 DENND5A IRS2 FAT4 NF1 ARC CEP290 ETV5
0.0236698	19	1684	2.65154	Reg. of programmed cell death	http://amigo.geneontology.org/amigo/term/GO:0043067	FYN MAP3K20 EEF1A2 DUSP1 BMP2 RNF122 PDX1 PMAIP1 SLC7A11 SUPV3L1 ATF3 FRZB NUAK2 FOXQ1 SCG2 SOCS3 IRS2 NF1 SGMS1
0.0386813	19	1867	2.39164	Protein transport	http://amigo.geneontology.org/amigo/term/GO:0015031	FYN RHBDD3 NAPA BET1 GBF1 NACAD RPS24 PDX1 PMAIP1 SLC7A11 ZIC1 NXF1 LRP1B SCG2 RAB39A ARL14 IRS2 CEP290 BBIP1
0.0386813	20	1989	2.3631	Establishment of protein localization	http://amigo.geneontology.org/amigo/term/GO:0045184	FYN RHBDD3 NAPA BET1 GBF1 NACAD RPS24 PDX1 PMAIP1 SLC7A11 ZIC1 NXF1 CEP295 LRP1B SCG2 RAB39A ARL14 IRS2 CEP290 BBIP1
