# Supplementary material for: Light-gated integrator for highlighting kinase activity in living cells
Source: Nat Commun. 2024 Sep 6;15:7804. doi: 10.1038/s41467-024-51270-4 (PMC11379911; doi:10.1038/s41467-024-51270-4)
Supplement: Supplementary file 9 — Supplementary Data 6 [file 41467_2024_51270_MOESM9_ESM.xlsx]

## Sheet: Sheet1
GO analysis of 731 ERK upregulated DEGs
Enrichment FDR	nGenes	Pathway Genes	Fold Enrichment	Pathway	URL	Genes
1.20997e-10	79	1092	2.545	Chromosome organization	http://amigo.geneontology.org/amigo/term/GO:0051276	KDM1A KDM7A DDX11 SPDL1 ARID1B POLQ ARID4B PSME4 CHFR SART3 DDX1 ANAPC5 ABL1 MCM5 ACIN1 RAE1 CSNK2A1 SMCHD1 KPNB1 FBXW7 PPP6R3 RFC5 HCFC2 MCM3 SENP6 SMC4 XRN1 NEK2 CENPL TCP1 ENY2 EPC1 NAA60 CENPK CHD6 KDM4B HAT1 MAU2 GNL3L NASP PPHLN1 AEBP2 ITGB3BP MTF2 POGZ DIS3L2 NAF1 SHPRH TERF1 MKI67 CHD1 CCT8 MCM3AP SAFB PRKAA2 MYSM1 USP49 SUN1 TET2 BUB1 ESCO2 RELA ATR ERCC4 TBL1XR1 ZNF518A GEN1 BCOR EP400 …
8.08316e-05	41	601	2.3999	Chromatin organization	http://amigo.geneontology.org/amigo/term/GO:0006325	KDM1A KDM7A DDX11 ARID1B ARID4B PSME4 SART3 SMCHD1 HCFC2 CENPL ENY2 EPC1 NAA60 CENPK CHD6 KDM4B HAT1 NASP PPHLN1 AEBP2 ITGB3BP MTF2 SHPRH TERF1 MKI67 CHD1 MCM3AP SAFB PRKAA2 MYSM1 USP49 TET2 RELA TBL1XR1 ZNF518A BCOR EP400 CBX6 BRWD1 NAP1L1 HDAC2
7.69191e-07	69	1102	2.20268	Protein modification by small protein conjugation	http://amigo.geneontology.org/amigo/term/GO:0032446	GCLC KDM1A UBE3C FYN MAPK9 PSME4 CHFR TRAF4 PIAS2 HACE1 ANAPC5 NUP50 ABL1 FBXO7 RAE1 MIB1 HERC1 UBR5 FBXW4 SMURF2 FBXW7 FBXO3 KCTD10 CAND1 SENP6 UBE3A FANCL DCAF17 IVNS1ABP DCAF10 NUP85 MED1 UBA2 GNL3L UBA1 NUP210 DCAF8 TPP2 FANCI SDE2 UBR3 SKP2 SHPRH UHRF2 UBE3B C18orf25 TRIP12 NUP205 PAXIP1 UBE2Z RSPRY1 HECTD2 RNF169 FBXO22 RELA MSL2 TRIM72 BCOR UBE2G2 USP7 FANCM POM121 ANAPC7 MTOR DZIP3 ZSWIM8…
5.85614e-08	82	1331	2.1673	Protein modification by small protein conjugation or removal	http://amigo.geneontology.org/amigo/term/GO:0070647	GCLC KDM1A UBE3C FYN MAPK9 PSME4 CHFR SART3 TRAF4 USP33 PIAS2 CYLD HACE1 ANAPC5 NUP50 ABL1 FBXO7 EP300 RAE1 MIB1 HERC1 UBR5 DDX58 FBXW4 SMURF2 FBXW7 FBXO3 KCTD10 CAND1 SENP6 UBE3A FANCL USP34 DCAF17 IVNS1ABP ENY2 DCAF10 NUP85 MED1 UBA2 GNL3L UBA1 NUP210 DCAF8 TPP2 FANCI SDE2 UBR3 SKP2 SHPRH UHRF2 UBE3B C18orf25 TRIP12 NUP205 PAXIP1 UBE2Z RSPRY1 MYSM1 USP49 HECTD2 RNF169 FBXO22 USP38 USP32 RELA MS…
3.06036e-05	60	1021	2.06733	Mitotic cell cycle proc.	http://amigo.geneontology.org/amigo/term/GO:1903047	USH1C SPDL1 CDK13 ROCK1 PSME4 CHFR CLASP1 ANAPC5 MAP3K20 FBXO7 EP300 RAE1 CSNK2A1 PPP2R1A LZTS2 KPNB1 PPP1R9B MCM3 E2F3 SMC4 ACVR1 ALMS1 NEK2 CNTRL CENPL KHDRBS1 CENPK NUP85 AKAP9 PPAT E2F8 AJUBA MAU2 CLIP1 NASP MYH10 DYNC1LI2 RPS6 CCNG2 ITGB3BP POGZ ARF1 DIS3L2 SKP2 PHIP CDKN2B CEP78 MKI67 TAOK2 NUP205 E2F7 WEE1 BUB1 TYMS GEN1 IST1 KNTC1 POM121 ANAPC7 GIGYF2
9.09947e-06	68	1166	2.05161	Mitotic cell cycle	http://amigo.geneontology.org/amigo/term/GO:0000278	USH1C PPP5C SPDL1 CDK13 ROCK1 PSME4 ASNS CHFR CLASP1 TUBE1 CYLD ANAPC5 MAP3K20 ABL1 FBXO7 EP300 RAE1 CSNK2A1 PPP2R1A LZTS2 GBF1 KPNB1 PPP1R9B MCM3 E2F3 SMC4 TTL ACVR1 ALMS1 NEK2 CNTRL CENPL KHDRBS1 CENPK NUP85 AKAP9 PPAT E2F8 AJUBA MAU2 CLIP1 NASP MYH10 DYNC1LI2 NEK3 RPS6 CCNG2 ITGB3BP POGZ ARF1 DIS3L2 SKP2 PHIP CDKN2B CEP78 MKI67 TAOK2 NUP205 E2F7 WEE1 BUB1 TYMS GEN1 IST1 KNTC1 POM121 ANAPC7 GIG…
1.99611e-07	87	1496	2.04584	Cell cycle proc.	http://amigo.geneontology.org/amigo/term/GO:0022402	USH1C DDX11 SPDL1 CDK13 ROCK1 PSME4 CHFR CLASP1 TUBE1 USP33 ANAPC5 MAP3K20 FBXO7 MCM5 EP300 RAE1 CSNK2A1 CSPP1 PPP2R1A LZTS2 KPNB1 PPP1R9B FBXW7 RFC5 MCM3 E2F3 GMNN SENP6 SMC4 TTL ACTR3 ACVR1 ALMS1 NEK2 CNTRL CENPL EPC1 KHDRBS1 CENPK NUP85 MED1 AKAP9 PPAT E2F8 AJUBA MAU2 CLIP1 RAB11FIP4 NASP MYH10 DYNC1LI2 RPS6 CCNG2 ITGB3BP POGZ ARF1 DIS3L2 SKP2 PHIP TERF1 CDKN2B CEP78 MKI67 TAOK2 NUP205 PAXIP1 …
7.08673e-06	71	1222	2.04395	Reg. of organelle organization	http://amigo.geneontology.org/amigo/term/GO:0033043	GCLC DDX11 ZDHHC6 SPDL1 MAPK9 CDK13 ARFGEF1 ROCK1 CHFR CLASP1 ACTN2 SAR1A CYLD ANAPC5 SLC9A1 ABL1 FBXO7 EP300 RAE1 AKT2 TBC1D12 ENO3 FBXW7 SENP6 XRN1 ACTR3 CCDC88A RAB3GAP1 ALMS1 NEK2 CAMSAP2 CNTRL TCP1 LRP1 PREX1 AMOT AKAP9 TTBK2 GNL3L CLIP1 ARFIP2 PPHLN1 RAC1 BIN1 ARF1 SLIT2 NAF1 PHIP TERF1 MKI67 TAOK2 CCT8 ARHGAP35 PRKAA2 FYCO1 CEP295 JAM3 STX18 BUB1 ATR ERCC4 BNIP3 GEN1 KNTC1 USP7 EVL ANAPC7 …
1.23927e-08	111	1997	1.95537	Cell cycle	http://amigo.geneontology.org/amigo/term/GO:0007049	USH1C PPP5C DDX11 SPDL1 CDK13 ROCK1 PSME4 ASNS CHFR CLASP1 TUBE1 USP33 CCNT2 CYLD HACE1 ANAPC5 MAP3K20 ABL1 PES1 FBXO7 MCM5 EP300 RAE1 CSNK2A1 CSPP1 PPP2R1A LZTS2 GBF1 KPNB1 PPP1R9B FBXW7 RFC5 MCM3 E2F3 GMNN SENP6 CSNK1A1 SMC4 TTL ACTR3 ACVR1 ALMS1 NEK2 CNTRL CENPL EPC1 KHDRBS1 CENPK NUP85 MED1 AKAP9 PPAT E2F8 AJUBA MAU2 CLIP1 RAB11FIP4 NASP MYH10 ARNTL PUM1 DMTF1 DYNC1LI2 NEK3 RPS6 CCNG2 FANCI I…
9.04162e-05	64	1158	1.94426	Viral proc.	http://amigo.geneontology.org/amigo/term/GO:0016032	FYN DDX11 POLR2B CDK13 HACD3 DDX1 CCNT2 EXOC1 NUP50 RAB18 EP300 AHSA1 DICER1 RAE1 UBR5 EIF3B DDX58 GBF1 KPNB1 FBXW7 HCFC2 MAN2A1 UBE3A IVNS1ABP CD46 CHD6 EFNB2 NUP85 SPCS3 RAB11FIP4 NUP210 DYNC1LI2 RAC1 BIN1 RPS6 RPS24 ITGAV ARF1 SLC20A1 HSPD1 SKP2 ATG12 UBP1 CHD1 LARP1 NUP205 NXF1 RPL27A BUB1 RELA EIF3F BNIP3 TYMS IST1 LAMP1 KPNA4 USP7 POM121 IGF2R OGA RPL10A ITSN1 MRC1 POM121C
1.48721e-05	75	1368	1.92867	Cellular macromolecule catabolic proc.	http://amigo.geneontology.org/amigo/term/GO:0044265	GCLC UBE3C MAPK9 ROCK1 PSME4 CHFR IGF2BP2 USP33 LRP2 CYLD HACE1 ANAPC5 FUS FBXO7 DICER1 CTSZ CSNK2A1 MIB1 UGGT2 EIF3E PPP2R1A FBXW4 KPNB1 SMURF2 FBXW7 PPP6R3 KCTD10 HBS1L CSNK1A1 UBE3A XRN1 FXR1 USP34 LRP1 UBA1 ARNTL PUM1 YME1L1 RPS6 RPS24 UBXN4 UBR3 DIS3L2 NAF1 SKP2 NGLY1 UBE3B C18orf25 TRIP12 LARP1 UBE2Z RSPRY1 STT3B USP49 METTL3 RPL27A FBXO22 USP38 USP32 BNIP3 TRIM72 TBL1XR1 SAMD4B SGSH UBE2G2…
9.09947e-06	87	1649	1.85602	Plasma membrane bounded cell projection organization	http://amigo.geneontology.org/amigo/term/GO:0120036	KDM1A USH1C FYN NGFR ARFGEF1 ROCK1 ACSL4 MAP3K13 PICALM CLASP1 USP33 ACTN2 LRP2 CYLD EXOC1 ABL1 FBXO7 EP300 DICER1 CTSZ KLF5 HERC1 PPP2R1A GBF1 PPP1R9B VEGFA UBE3A FXR1 TTL ACTR3 TANC1 CCDC88A SOS1 ALMS1 MTR NEK2 CAMSAP2 DNAH7 CNTRL LRP1 PREX1 EFNB2 NUP85 AKAP9 TTBK2 AJUBA FOXJ1 ZSWIM6 NPHP4 ARFIP2 NUMB KIDINS220 LRP4 NEK3 RAC1 FNBP1L BARHL2 ARF1 SLIT2 CEP78 ANKRD1 TAOK2 C21orf91 PTPDC1 ARHGAP35 …
1.30014e-05	85	1620	1.84581	Macromolecule catabolic proc.	http://amigo.geneontology.org/amigo/term/GO:0009057	GCLC UBE3C FYN MAPK9 ROCK1 PSME4 CHFR IGF2BP2 USP33 NRDC LRP2 CYLD HACE1 OVGP1 ANAPC5 FUS SLC9A1 FBXO7 DICER1 CTSZ EEF1A2 CSNK2A1 MIB1 UGGT2 EIF3E PPP2R1A FBXW4 KPNB1 SMURF2 FBXW7 PPP6R3 KCTD10 HBS1L CSNK1A1 UBE3A XRN1 FXR1 USP34 LRP1 UBA1 ARNTL PUM1 YME1L1 RPS6 RPS24 HSPG2 UBXN4 UBR3 DIS3L2 NAF1 SKP2 NGLY1 UBE3B BAG3 C18orf25 TRIP12 LARP1 UBE2Z RSPRY1 SDC3 STT3B CREBRF USP49 METTL3 RPL27A FBXO22…
3.00164e-05	81	1553	1.83484	Cytoskeleton organization	http://amigo.geneontology.org/amigo/term/GO:0007010	USH1C CCDC88C SPDL1 ARFGEF1 ROCK1 CLASP1 TUBE1 USP33 ACTN2 CYLD FAT1 SLC9A1 MAP3K20 DSP ABL1 RAE1 DNAJB6 LZTS2 KPNB1 PPP1R9B ARFGEF3 SENP6 CSNK1A1 TTL ACTR3 CCDC88A ALMS1 NEK2 CAMSAP2 DNAH7 CNTRL CENPL CENPK LRP1 PREX1 NUP85 AMOT AKAP9 MKLN1 TTBK2 AJUBA FOXJ1 CLIP1 NPHP4 ARFIP2 MYH10 DYNC1LI2 RAC1 BIN1 DIAPH3 ITGB3BP STRIP1 ARF1 SLIT2 PHIP ANKRD1 TAOK2 FMNL2 STARD9 ARHGAP35 PRKAA2 PRKCI SUN1 CEP2…
1.79317e-05	87	1690	1.81099	Cell projection organization	http://amigo.geneontology.org/amigo/term/GO:0030030	KDM1A USH1C FYN NGFR ARFGEF1 ROCK1 ACSL4 MAP3K13 PICALM CLASP1 USP33 ACTN2 LRP2 CYLD EXOC1 ABL1 FBXO7 EP300 DICER1 CTSZ KLF5 HERC1 PPP2R1A GBF1 PPP1R9B VEGFA UBE3A FXR1 TTL ACTR3 TANC1 CCDC88A SOS1 ALMS1 MTR NEK2 CAMSAP2 DNAH7 CNTRL LRP1 PREX1 EFNB2 NUP85 AKAP9 TTBK2 AJUBA FOXJ1 ZSWIM6 NPHP4 ARFIP2 NUMB KIDINS220 LRP4 NEK3 RAC1 FNBP1L BARHL2 ARF1 SLIT2 CEP78 ANKRD1 TAOK2 C21orf91 PTPDC1 ARHGAP35 …
3.79426e-06	101	1970	1.80359	Pos. reg. of macromolecule biosynthetic proc.	http://amigo.geneontology.org/amigo/term/GO:0010557	KDM1A KDM7A DDX11 MED17 ARID1B NGFR AP3D1 CDK13 ARFGEF1 PICALM ACTN2 CCNT2 FUS SLC9A1 ABL1 EP300 RBM23 KLF5 EIF3E AKT2 DDX58 EDRF1 RFC5 CAND1 HCFC2 E2F3 MED23 VEGFA TCERG1 UBE3A FXR1 ACTR3 ACVR1 WDR75 NEK2 TCP1 ENY2 EPC1 ELF1 HSPH1 KHDRBS1 CHD6 NUP85 MED1 HOXD10 E2F8 FOXJ1 ARNTL DMTF1 NIBAN1 RAC1 GCM1 MAP3K12 BARHL2 MTF2 POGZ CSRNP1 NAF1 PHIP CASK CDKN2B ANKRD1 UBP1 KLF10 LARP1 CCT8 PAXIP1 GPBP1L…
1.30014e-05	94	1857	1.78074	Intracellular transport	http://amigo.geneontology.org/amigo/term/GO:0046907	FYN CCDC88C ZDHHC6 LSG1 SEC61A1 NGFR AP3D1 PICALM ACTN2 SAR1A GNAS NUP50 RAB18 FBXO7 SRP54 RAE1 CTSZ UBR5 AKT2 NAPA LZTS2 GBF1 TBC1D12 KPNB1 GOSR1 FBXW7 PPP6R3 E2F3 TFG CCDC88A ALMS1 SRSF4 MFN2 WLS TMED5 ENY2 KHDRBS1 FYTTD1 COPA DDX39A NUP85 MED1 SYMPK SPCS3 OSBPL2 RAB11FIP4 PRKAB2 NUP210 ARFIP2 DYNC1LI2 COG2 BIN1 RPS6 CTDSPL2 FNBP1L RPS24 ARF1 HSPD1 IMMP1L TAOK2 BAG3 RABGAP1L SRP19 NUP205 KCNB1 …
8.90321e-06	99	1960	1.7769	Cellular protein localization	http://amigo.geneontology.org/amigo/term/GO:0034613	KDM1A FYN ZDHHC6 CYP46A1 SPDL1 SEC61A1 NGFR AP3D1 ROCK1 PICALM ACTN2 SAR1A DDX1 NUP50 RAB18 FBXO7 SRP54 KLF5 SCG3 UBR5 AKT2 NAPA DNAJB6 LZTS2 GBF1 TBC1D12 KPNB1 PPP1R9B FBXW7 E2F3 VEGFA CCDC88A RAB3GAP1 MFN2 WLS TMED5 TCP1 COPA LRP1 NUP85 MED1 AMOT TTBK2 SPCS3 AJUBA FOXJ1 MAU2 GNL3L NPHP4 ARFIP2 NUMB PPHLN1 LRP4 RPS6 CTDSPL2 RPS24 ARF1 HSPD1 TERF1 IMMP1L TAOK2 BAG3 RABGAP1L SRP19 CCT8 KCNB1 PRKAA…
9.25165e-06	99	1974	1.7643	Cellular macromolecule localization	http://amigo.geneontology.org/amigo/term/GO:0070727	KDM1A FYN ZDHHC6 CYP46A1 SPDL1 SEC61A1 NGFR AP3D1 ROCK1 PICALM ACTN2 SAR1A DDX1 NUP50 RAB18 FBXO7 SRP54 KLF5 SCG3 UBR5 AKT2 NAPA DNAJB6 LZTS2 GBF1 TBC1D12 KPNB1 PPP1R9B FBXW7 E2F3 VEGFA CCDC88A RAB3GAP1 MFN2 WLS TMED5 TCP1 COPA LRP1 NUP85 MED1 AMOT TTBK2 SPCS3 AJUBA FOXJ1 MAU2 GNL3L NPHP4 ARFIP2 NUMB PPHLN1 LRP4 RPS6 CTDSPL2 RPS24 ARF1 HSPD1 TERF1 IMMP1L TAOK2 BAG3 RABGAP1L SRP19 CCT8 KCNB1 PRKAA…
0.000100154	95	1989	1.68024	Establishment of protein localization	http://amigo.geneontology.org/amigo/term/GO:0045184	FYN ZDHHC6 LSG1 SEC61A1 NGFR AP3D1 ARFGEF1 ACSL4 SAR1A LRP2 AACS GNAS EXOC1 NUP50 ABL1 RAB18 FBXO7 SRP54 UBR5 AKT2 NAPA CUBN GBF1 TBC1D12 KPNB1 GOSR1 FBXW7 E2F3 RAB3GAP1 MFN2 WLS TMED5 TCP1 ENY2 COPA LRP1 NUP85 MED1 SPCS3 NUP210 ARFIP2 NASP MYH10 ARNTL COG2 RAC1 RPS6 CTDSPL2 RPS24 ARF1 HSPD1 BTF3 ATP6V1B2 TERF1 ANKRD1 IMMP1L TAOK2 BAG3 RABGAP1L SRP19 NUP205 CCT8 VPS8 KCNB1 MCM3AP NXF1 PRKCI CREBR…
