# Supplementary material for: Light-gated integrator for highlighting kinase activity in living cells
Source: Nat Commun. 2024 Sep 6;15:7804. doi: 10.1038/s41467-024-51270-4 (PMC11379911; doi:10.1038/s41467-024-51270-4)
Supplement: Supplementary file 11 — Source Data [file 41467_2024_51270_MOESM11_ESM.zip]

Archive with 17 entries (17 files):
- Source Data - zip/Source data for Fig 1.xlsx
- Source Data - zip/Source data for Fig 2.xlsx
- Source Data - zip/Source data for Fig 4.xlsx
- Source Data - zip/Source data for Fig 5.xlsx
- Source Data - zip/Source data for Supp Fig 1.xlsx
- Source Data - zip/Source data for Supp Fig 12.xlsx
- Source Data - zip/Source data for Supp Fig 13.xlsx
- Source Data - zip/Source data for Supp Fig 14.xlsx
- Source Data - zip/Source data for Supp Fig 15.xlsx
- Source Data - zip/Source data for Supp Fig 16.xlsx
- Source Data - zip/Source data for Supp Fig 21.xlsx
- Source Data - zip/Source data for Supp Fig 22.xlsx
- Source Data - zip/Source data for Supp Fig 23.xlsx
- Source Data - zip/Source data for Supp Fig 3.xlsx
- Source Data - zip/Source data for Supp Fig 4.xlsx
- Source Data - zip/Source data for Supp Fig 5.xlsx
- Source Data - zip/Source data for Supp Fig 6.xlsx
