# Supplementary material for: Light-gated integrator for highlighting kinase activity in living cells
Source: Nat Commun. 2024 Sep 6;15:7804. doi: 10.1038/s41467-024-51270-4 (PMC11379911; doi:10.1038/s41467-024-51270-4)
Supplement: Supplementary file 11 — Source Data [file 41467_2024_51270_MOESM11_ESM.zip › Source Data - zip/Source data for Fig 1.xlsx]

## Sheet: Sheet1
Fig. 1d										Fig. 1e												Fig. 1f												Fig. 1g					Fig. 1h
	Foldchange of total EGFP intensity (fold to -/-/-)										GR ratio of H2B-EGFP+ cells					Percentage of H2B-EGFP+ cells							GR ratio of H2B-EGFP+ cells					Percentage of H2B-EGFP+ cells						Foldchange of total EGFP intensity (fold to nodrug control)						Foldchange of total EGFP intensity (fold to nodrug control)
H89/F/I/Light	A-KINACT				A-KINACT (T/A)					H89/F/I/Light	-/-/-	-/+/-	-/-/+	-/+/+	+/+/+	-/-/-	-/+/-	-/-/+	-/+/+	+/+/+		H89/F/I/Light	-/-/-	-/+/-	-/-/+	-/+/+	+/+/+	-/-/-	-/+/-	-/-/+	-/+/+	+/+/+		Iso dose (nM)	Replicate 1	Replicate 2	Replicate 3		Time (min)	nodrug			FI			Iso (100 nM)
-/-/-	0.139976	0.285379	0.695273	2.87937	1.45016	1.23484	0.964152	0.350847			0.055352	0.049263	0.1041	0.178877	0.054453	0.3	3	9.8	66.6	7.1			0.073196	0.066065	0.04299	0.074873	0.040833	2	0	1.6	0.7	1.3		1	0.839807	0.854673	1.2327		-5	0.997925	1.1205	0.881578
-/+/-	1.54555	1.37713	0.592843	1.47737	0	0.925245	1.04964	1.08341			0.108769	0.107259	0.080383	0.086243	0.048083	0.6	3.4	8.2	75.5	7.8			0.070964	0.064247	0.045159	0.083228	0.061752	1.5	1.6	0.7	0.3	0.3		5	1.01231	1.12359	1.27596		0				6.80902	7.54397	9.6	2.03538	2.58623	3.04222
-/-/+	9.0552	6.36087	9.08545	6.88134	1.06463	0.564606	0.690475	0.393393			0.118309	0.083602	0.107115	0.1626	0.048528	1.4	1.1	15	82.3	2.9			0.061915	0.065274	0.040746	0.060173	0.089033	1.8	1.5	1.1	0.6	0.9		10	1.14682	1.18776	1.37285		5				13.1207	14.4679	13.0403	2.09061	3.11303	4.11295
-/+/+	80.584	99.2896	119.236	92.8078	0.364605	0.155331	0.432258	0			0.119874	0.079971	0.075455	0.094959	0.093191	5.9	2.3	9.9	75	5.5			0.066408	0.075517	0.143972	0.070109	0.109522	0.5	1.4	0.5	0	2.1		25	1.1792	1.22598	1.38525		10				19.9019	17.3355	16.9635	3.67924	3.85492	2.07159
+/+/+	6.19452	4.9837	2.11688	3.45939	0.753052	0.239792	0.763556	0.978625			0.098043	0.060399	0.144867	0.04429	0.050272								0.064645	0.063753	0.117929	0.071409	0.06393							50	1.45426	1.58079	1.66491		15				17.7978	16.6706	18.984	3.24936	3.04392	1.08172
											0.125234	0.05756	0.167121	0.172283	0.059954								0.084731	0.054411	0.137877	0.066263	0.063427							75	1.56661	1.66132	1.97591
											0.049977	0.04418	0.108309	0.232404	0.084663								0.145821	0.073004	0.129957	0.063567	0.162843							100	1.7033	1.81945	2.04028
											0.071175	0.081736	0.204101	0.118139	0.086884								0.071614	0.044767	0.249563	0.05426	0.143047							200	1.70076	1.75171	2.12712
											0.059248	0.046471	0.092015	0.081492	0.060701								0.057741	0.046672	0.246531	0.061266	0.04021							500	1.56114	1.73374	1.81896
											0.041975	0.090852	0.169695	0.437564	0.147707								0.08574	0.042154	0.07937	0.065669	0.099649							1000	1.58773	1.84695	2.00901
											0.042504	0.045487	0.113971	0.166609	0.156081								0.100204	0.078785	0.087394	0.041336	0.106914
											0.10261	0.070855	0.155457	0.077327	0.126576								0.062436	0.041531	0.172196	0.084825	0.203891
											0.075658	0.058138	0.176017	0.086794	0.081619								0.098951	0.041482	0.168916	0.067961	0.036093
											0.054695	0.052626	0.133829	0.215895	0.069092								0.125487	0.036675	0.125494		0.045349
											0.113095	0.069693	0.069919	0.086486	0.06173								0.11145	0.051916	0.076405		0.043731
											0.107389	0.046173	0.182668	0.30738	0.06315								0.104678	0.04523	0.101651		0.037971
											0.06046	0.070285	0.059963	0.197444	0.112081								0.04844	0.039521	0.092338		0.053568
											0.054869	0.051635	0.098559	0.277958	0.072345								0.066848	0.045383	0.087026		0.134838
											0.065548	0.077187	0.095661	0.306276	0.079318								0.099133	0.055334	0.094048		0.06995
											0.063488	0.079842	0.089933	0.102587	0.125273								0.084222	0.114719	0.115291		0.035792
											0.045512	0.086331	0.202604	0.198308	0.08484								0.101852	0.103069	0.12231		0.048071
											0.065768	0.153474	0.155321	0.190006	0.082529								0.11467	0.061757	0.079		0.045508
											0.062264	0.111286	0.349545	0.189443	0.066195								0.091414	0.0729	0.077087		0.030911
											0.049317	0.038634	0.070082	0.246155	0.094154								0.100557	0.053897	0.092841		0.044733
											0.036281	0.049367	0.134395	0.148003	0.263648								0.078314	0.044515	0.08036		0.037318
											0.099924	0.050791	0.124433	0.373347	0.042389								0.059074	0.046948	0.095544		0.049093
											0.092875	0.084023	0.153677	0.651993	0.042804								0.047999	0.042291	0.097362		0.054252
											0.099899	0.128522	0.080884	0.147729	0.102456								0.076545	0.066037	0.115507		0.051861
											0.034524	0.102961	0.102762	0.058402	0.088843								0.05444	0.188516	0.087882		0.040164
											0.029642	0.109446	0.125621	0.165696	0.124861								0.125618	0.165208	0.126586		0.039135
											0.040911	0.058024	0.1019	0.076266	0.053873								0.063919	0.038102	0.145909		0.04329
											0.061286	0.06808	0.08643	0.382092	0.131466								0.142206	0.067155	0.1343		0.050264
											0.05458	0.070418	0.381554	0.076724	0.024745								0.07319	0.086798	0.145092		0.04095
											0.067051	0.068084	0.071607	0.072683	0.036381								0.123507	0.111064	0.055929		0.048953
											0.037935	0.069869	0.194593	0.148384	0.056682								0.077709	0.107525	0.083333		0.085913
											0.068567	0.058498	0.23254	0.111478	0.257328								0.065936	0.119455	0.076262		0.077651
											0.051309	0.05535	0.088242	0.324385	0.034872								0.096155	0.27674	0.093662
											0.056816	0.068763	0.102655	0.214992	0.078473								0.096335	0.260351
											0.046299	0.064133	0.123462	0.119694	0.108159								0.096468	0.121124
											0.042944	0.06732	0.182951	0.532869	0.090578								0.085735	0.291183
											0.042232	0.073777	0.137006	0.134348	0.068915								0.145802	0.105724
											0.071634	0.05653	0.120911	0.387074	0.069037								0.180906	0.091898
											0.03994	0.068732	0.09147	0.065723	0.105165								0.070995	0.057142
											0.067067	0.079627	0.438581	0.077076	0.106993								0.069361	0.068207
											0.046269	0.073383	0.332615	0.149347	0.090119								0.103736	0.043828
											0.054645	0.095911	0.385272	0.092833	0.04666								0.121979	0.058117
											0.084637	0.040188	0.2406	0.204686	0.04697								0.114659	0.043192
											0.073114	0.039951	0.06809	0.336746	0.087797								0.138263
											0.061068	0.054468	0.138983	0.084063	0.104069								0.078884
											0.048589	0.048489	0.178741	0.192179	0.08497								0.103479
											0.091672	0.051334	0.351448	0.488536	0.064389								0.066047
											0.10209	0.063712	0.186459	0.192362	0.10624								0.074749
												0.05976	0.392259	0.17835	0.100243
												0.060671	0.167576	0.074879	0.098968
												0.046356	0.109444	0.09519	0.082888
												0.057904	0.146862	0.287373	0.093826
												0.055586	0.109918	0.151545	0.079659
												0.067125	0.106881	0.108967	0.090893
												0.078857	0.144567	0.09505	0.134016
												0.094835	0.104599	0.047272	0.102985
												0.096805	0.085329	0.081085	0.060827
												0.047786	0.057654	0.224895	0.072208
												0.052895	0.058435	0.218713	0.053243
												0.069769	0.194026	0.12773	0.04516
												0.078777	0.200957	0.189501	0.090775
												0.048355	0.044281	0.506856	0.084432
												0.055138	0.067119	0.133765	0.107368
												0.061615	0.141297	0.117578	0.054803
												0.062483	0.121334	0.079528	0.051909
												0.064781	0.071362	0.059897	0.074407
												0.063477	0.096713	0.080097	0.095703
												0.065496	0.104529	0.264591	0.040824
												0.042628	0.094593	0.084954	0.045672
													0.072438	0.227678	0.057388
													0.054082	0.131803	0.082933
													0.085552	0.087105	0.097158
													0.071119	0.126954	0.093715
													0.085648	0.120883	0.073619
													0.095877	0.071485	0.102793
													0.102405	0.152055	0.080948
													0.053405	0.086299	0.048052
													0.056776	0.173495	0.065219
													0.067311	0.099043	0.079087
													0.161352	0.201778	0.068405
													0.132936	0.159351	0.059492
													0.143675	0.110661	0.071188
													0.059957	0.065991	0.06117
													0.140413	0.076501	0.052096
													0.117108	0.37979	0.060579
													0.354485	0.539141	0.083385
													0.13583	0.229137	0.138684
													0.098514	0.135761	0.188732
													0.117457	0.15662	0.070152
													0.383551	0.208538	0.177346
													0.051767	0.072256	0.104235
													0.12755	0.228496	0.081891
													0.04604	0.071376	0.132321
													0.071525	0.215805	0.078943
													0.06807	0.3542	0.077516
													0.070838	0.063599	0.092303
													0.066733	0.195928	0.083238
													0.061931	0.197021	0.10056
													0.058096	0.096768	0.077843
													0.030251	0.070186	0.096998
													0.106813	0.172419	0.07989
													0.088458	0.092211	0.050241
													0.043363	0.298501	0.06054
													0.052709	0.061712	0.135009
													0.054672	0.377309	0.053239
													0.087109	0.060812	0.156111
													0.054085	0.22003	0.151317
													0.05641	0.192608	0.049992
													0.098631	0.175719	0.066796
													0.081178	0.320596	0.101601
													0.081585	0.117148	0.060398
													0.060229	0.345619	0.146395
													0.080912	0.129249	0.160532
													0.179439	0.198531	0.15982
													0.0885	0.377975	0.05812
													0.140418	0.345562	0.077459
													0.059645	0.266863	0.074455
													0.140524	0.213908	0.075698
													0.13877	0.14984	0.071062
													0.136007	0.323611	0.111555
													0.141318	0.271798	0.046172
													0.056265	0.062268	0.088607
													0.103337	0.150134	0.038051
													0.106548	0.116708	0.072997
													0.054488	0.090793	0.100155
													0.062048	0.16933	0.169059
													0.120667	0.260536	0.072642
													0.065341	0.095988	0.115264
													0.061447	0.2194	0.072513
													0.142067	0.098476	0.062767
													0.057727	0.207711	0.054219
													0.085232	0.061394	0.081515
													0.058127	0.057799	0.13452
													0.461238	0.178853	0.074819
													0.079155	0.183274	0.059615
													0.190486	0.115166	0.088465
													0.076428	0.120674	0.11445
													0.105357	0.318637	0.087983
													0.287956	0.278471	0.067663
													0.221099	0.276142	0.051037
													0.33055	0.306329	0.098799
													0.050635	0.313725	0.076772
													0.086652	0.092504	0.131757
													0.099525	0.274531	0.043606
													0.176613	0.217606	0.053161
													0.146176	0.158224	0.087534
													0.083787	0.16653	0.074836
													0.081613	0.04932	0.079165
													0.107422	0.037471	0.082807
													0.122725	0.093287	0.045954
													0.091084	0.061756
													0.080028	0.090918
													0.205727	0.16974
													0.063107	0.066956
													0.0647	0.154274
													0.131003	0.084462
													0.120477	0.081196
													0.065648	0.187976
													0.08362	0.307933
													0.097117	0.347347
													0.09215	0.261468
													0.127313	0.1012
													0.072155	0.107566
													0.087992	0.147656
													0.249759	0.120797
													0.086393	0.043288
													0.090348	0.259037
													0.075137	0.32445
													0.084719	0.154976
													0.116967	0.139147
													0.124572	0.158733
													0.087588	0.381652
													0.086588	0.153215
													0.141372	0.100905
													0.063866	0.410677
													0.092392	0.311276
													0.070615	0.119742
													0.106967	0.074105
													0.125518	0.156317
													0.072943	0.102585
													0.061605	0.313529
													0.084827	0.30295
													0.105397	0.093356
													0.106464	0.095583
													0.10165	0.278791
													0.065078	0.153175
													0.064733	0.216686
													0.133137	0.382526
													0.096868	0.127217
													0.130873	0.271519
													0.072681	0.207705
													0.131206	0.348453
													0.075227	0.117806
													0.06765	0.16665
													0.081342	0.308965
													0.097879	0.13645
													0.090039	0.108805
													0.141367	0.116913
													0.08833	0.10984
													0.126737	0.140184
													0.108639	0.233043
													0.103675	0.120736
													0.053307	0.268485
													0.131578	0.131178
													0.089614	0.141317
													0.04644	0.145612
													0.138171	0.250372
													0.097844	0.180421
													0.055611	0.035738
													0.06138	0.243565
													0.119854	0.074029
													0.111217	0.076365
													0.069608	0.231905
													0.071607	0.272587
													0.075741	0.139772
													0.071097	0.235958
													0.070246	0.238231
													0.075745	0.503224
													0.089818	0.215979
													0.098027	0.223819
													0.117837	0.115265
													0.134036	0.290733
													0.057871	0.23857
													0.052411	0.210291
													0.136598	0.195024
													0.057893	0.174354
													0.109249	0.109363
													0.093846	0.08024
													0.067419	0.22955
													0.129986	0.189016
													0.108828	0.091404
													0.169439	0.078302
													0.127817	0.053545
													0.144374	0.255746
													0.079036	0.053101
													0.077895	0.146192
													0.145212	0.282203
													0.134297	0.114227
													0.063551	0.093782
													0.155755	0.105235
													0.133999	0.185949
													0.073862	0.285451
													0.079991	0.309783
													0.167473	0.263761
													0.164668	0.088042
													0.080753	0.149393
													0.088796	0.215929
													0.10974	0.193723
													0.113002	0.345793
													0.108968	0.122957
													0.069528	0.122935
													0.10905	0.129171
													0.143494	0.356454
													0.097246	0.410001
													0.198629	0.269277
													0.138792	0.16141
													0.052762	0.072217
													0.113423	0.111971
													0.07603	0.237124
													0.161868	0.094993
													0.105573	0.096698
													0.173697	0.300415
													0.202141	0.230936
													0.170877	0.113661
													0.104519	0.282883
													0.095584	0.206727
													0.105046	0.151845
													0.183721	0.204263
													0.045122	0.18869
													0.097264	0.194463
													0.142266	0.096434
													0.102088	0.263849
													0.111996	0.101879
													0.061764	0.136498
													0.120509	0.37305
													0.064658	0.149544
													0.138648	0.105077
													0.180152	0.233799
													0.147144	0.173438
													0.108263	0.124805
													0.115048	0.181649
														0.220237
														0.168648
														0.11053
														0.159861
														0.219854
														0.15894
														0.265922
														0.225544
														0.086408
														0.13982
														0.076829
														0.138927
														0.155196
														0.314743
														0.125101
														0.098627
														0.19872
														0.122829
														0.639378
														0.164127
														0.239742
														0.132884
														0.088714
														0.115896
														0.174853
														0.173559
														0.218098
														0.081601
														0.164385
														0.278896
														0.285226
														0.166265
														0.177616
														0.217892
														0.269801
														0.116147
														0.434122
														0.10471
														0.168006
														0.124895
														0.183346
														0.227067
														0.227676
														0.12483
														0.119692
														0.115263
														0.119342
														0.170877
														0.479306
														0.259207
														0.060307
														0.195425
														0.181448
														0.148421
														0.111847
														0.305445
														0.289946
														0.075033
														0.133103
														0.145255
														0.174855
														0.200831
														0.275197
														0.116604
														0.278867
														0.240157
														0.192411
														0.102166
														0.063067
														0.179565
														0.178966
														0.198905
														0.125492
														0.164531
														0.170022
														0.440595
														0.152474
														0.242996
														0.382351
														0.372574
														0.27145
														0.120173
														0.121489
														0.088522
														0.164014
														0.141355
														0.168728
														0.09441
														0.105788
														0.189255
														0.105436
														0.371972
														0.370587
														0.107356
														0.067816
														0.170535
														0.088969
														0.118684
														0.175259
														0.123683
														0.142936
														0.164294
														0.183912
														0.121187
														0.261249
														0.130635
														0.269077
														0.084403
														0.104445
														0.165879
														0.141697
														0.088768
														0.120976
														0.12696
														0.280829
														0.121224
														0.155508
														0.118287
														0.113168
														0.210767
														0.1925
														0.238506
														0.18241
														0.296527
														0.102327
														0.208961
														0.153731
														0.150265
														0.173211
														0.126917
														0.072536
														0.146881
														0.150562
														0.065113
														0.245245
														0.087672
														0.200776
														0.091664
														0.273751
														0.099769
														0.085963
														0.054827
														0.158337
														0.175384
														0.357449
														0.088438
														0.228199
														0.125538
														0.168478
														0.079415
														0.138046
														0.370492
														0.062508
														0.39851
														0.127439
														0.217199
														0.082223
														0.264738
														0.273604
														0.308031
														0.276861
														0.096544
														0.233626
														0.2116
														0.287937
														0.085044
														0.28374
														0.166795
														0.14872
														0.068526
														0.080266
														0.121258
														0.14997
														0.204151
														0.063499
														0.05365
														0.137488
														0.119429
														0.165032
														0.232607
														0.113814
														0.206032
														0.164205
														0.086104
														0.152556
														0.093954
														0.19731
														0.1953
														0.144416
														0.069604
														0.095527
														0.093702
														0.238283
														0.151286
														0.145186
														0.112049
														0.230876
														0.163245
														0.321222
														0.080234
														0.080278
														0.167866
														0.115211
														0.111748
														0.150492
														0.16557
														0.081554
														0.098294
														0.079758
														0.08994
														0.081342
														0.107119
														0.053009
														0.100823
														0.111317
														0.09377
														0.101458
														0.093738
														0.121995
														0.114898
														0.08934
														0.153157
														0.298084
														0.05403
														0.091273
														0.088439
														0.118443
														0.284616
														0.143528
														0.056354
														0.164471
														0.091756
														0.108892
														0.09006
														0.08237
														0.116462
														0.200239
														0.126176
														0.081143
														0.067753
														0.19938
														0.556753
														0.157286
														0.149693
														0.167418
														0.077031
														0.045456
														0.110782
														0.100312
														0.099506
														0.131234
														0.10883
														0.030149
														0.078089
														0.068558
														0.091532
														0.604725
														0.191558
														0.171242
														0.181866
														0.125048
														0.041496
														0.158403
														0.176405
														0.07084
														0.203693
														0.123113
														0.089843
														0.156873
														0.116729
														0.084939
														0.156363
														0.072765
														0.081373
														0.163008
														0.072323
														0.029462
														0.154142
														0.086888
														0.186351
														0.189881
														0.27697
														0.243409
														0.227416
														0.198291
														0.106168
														0.182609
														0.113387
														0.06326
														0.125125
														0.393524
														0.111492
														0.18162
														0.153767
														0.075424
														0.115201
														0.243861
														0.092355
														0.168235
														0.107472
														0.108595
														0.198426
														0.156059
														0.268996
														0.236634
														0.146119
														0.156464
														0.115696
														0.173326
														0.120571
														0.101898
														0.298626
														0.11571
														0.202296
														0.149458
														0.115386
														0.094637
														0.185225
														0.052262
														0.087184
														0.233313
														0.093213
														0.152656
														0.16811
														0.091769
														0.142331
														0.123292
														0.249604
														0.162625
														0.063207
														0.214173
														0.194907
														0.069905
														0.129736
														0.133087
														0.418486
														0.066568
														0.204073
														0.226981
														0.212791
														0.097798
														0.136897
														0.174321
														0.148622
														0.131509
														0.151568
														0.186239
														0.102366
														0.215445
														0.248535
														0.190801
														0.176409
														0.307807
														0.097909
														0.109986
														0.102029
														0.134417
														0.227071
														0.269896
														0.26573
														0.296829
														0.126811
														0.101091
														0.081793
														0.238385
														0.087553
														0.170735
														0.403787
														0.421137
														0.179943
														0.211128
														0.152472
														0.105852
														0.239893
														0.094188
														0.073372
														0.094395
														0.207894
														0.094734
														0.146283
														0.194005
														0.191549
														0.098622
														0.259831
														0.097715
														0.140859
														0.26174
														0.150353
														0.199142
														0.086834
														0.110418
														0.162307
														0.053946
														0.481688
														0.110229
														0.632536
														0.180218
														0.105855
														0.071394
														0.227201
														0.056393
														0.093703
														0.153906
														0.135045
														0.169518
														0.223288
														0.208163
														0.09169
														0.061396
														0.242654
														0.10327
														0.228851
														0.256842
														0.108284
														0.22473
														0.230178
														0.069639
														0.43451
														0.135518
														0.360825
														0.170918
														0.117708
														0.125365
														0.05925
														0.369328
														0.472621
														0.128281
														0.25981
														0.162013
														0.101711
														0.238746
														0.170463
														1.03613
														0.321899
														0.328486
														0.237492
														0.157889
														0.073114
														0.081719
														0.066013
														0.164439
														0.157729
														0.362223
														0.376477
														0.138233
														0.363553
														0.077935
														0.097781
														0.139811
														0.067328
														0.401175
														0.130498
														0.112036
														0.095835
														0.141391
														0.208554
														0.235438
														0.141112
														0.342086
														0.110251
														0.055931
														0.111912
														0.154282
														0.215544
														0.111748
														0.087496
														0.101223
														0.190996
														0.253063
														0.146694
														0.154621
														0.148038
														0.098188
														0.113635
														0.070967
														0.141032
														0.254165
														0.141734
														0.338238
														0.174942
														0.166432
														0.13324
														0.076845
														0.144186
														0.125083
														0.075341
														0.434491
														0.180875
														0.137666
														0.20255
														0.135129
														0.101703
														0.097855
														0.199878
														0.21082
														0.206524
														0.178736
														0.071974
														0.154761
														0.165945
														0.246797
														0.143605
														0.218686
														0.151213
														0.374351
														0.162285
														0.319023
														0.281864
														0.073725
														0.601707
														0.080373
														0.177278
														0.129769
														0.040501
														0.197482
														0.244185
														0.30717
														0.179568
														0.228285
														0.114574
														0.149583
														0.53931
														0.099158
														0.153301
														0.138056
														0.06298
														0.262082
														0.181195
														0.089508
														0.074747
														0.213402
														0.066715
														0.217769
														0.247374
														0.306569
														0.092173
														0.182736
														0.337963
														0.115655
														0.269309
														0.24783
														0.170966
														0.093087
														0.3055
														0.060498
														0.109109
														0.190183
														0.109321
														0.29214
														0.388873
														0.323974
														0.111431
														0.348246
														0.129214
														0.039665
														0.081493
														0.272724
														0.126398
														0.128745
														0.090032
														0.140295
														0.189918
														0.248923
														0.07351
														0.314779
														0.125814
														0.135047
														0.143213
														0.108637
														0.081739
														0.153794
														0.144492
														0.11683
														0.082836
														0.185642
														0.047861
														0.065703
														0.144334
														0.264006
														0.0951
														0.22447
														0.177291
														0.308919
														0.134548
														0.386788
														0.240007
														0.155379
														0.199394
														0.238938
														0.133328
														0.060472
														0.258793
														0.112001
														0.064711
														0.151801
														0.131766
														0.187166
														0.279112
														0.056669
														0.049776
														0.186151
														0.497852
														0.281426
														0.079103
														0.157046
														0.093907
														0.157704
														0.139448
														0.185085
														0.145473
														0.080427
														0.141814
														0.099494
														0.157825
														0.442509
														0.095919
														0.129249
														0.395407
														0.088925
														0.181445
														0.073608
														0.163422
														0.146459
														0.188098
														0.074453
														0.143624
														0.117008
														0.273565
														0.548133
														0.249284
														0.170771
														0.130641
														0.262115
														0.073276
														0.163071
														0.06633
														0.16055
														0.141146
														0.126316
														0.21395
														0.310598
														0.108297
														0.15744
														0.390854
														0.146094
														0.176168
														0.112853
														0.548964
														0.13093
														0.067758
														0.430584
														0.102186
														0.235171
														0.231487
														0.099093
														0.159713
														0.176192
														0.134006
														0.133024
														0.24233
														0.185763
														0.278342
														0.193096
														0.085562
														0.130844
														0.230148
														0.188727
														0.250913
														0.244527
														0.167299
														0.144945
														0.248529
														0.299917
														0.219371
														0.069654
														0.114638
														0.174039
														0.340119
														0.231862
														0.277929
														0.211999
														0.316761
														0.140984
														0.270887
														0.14571
														0.134707
														0.169075
														0.141746
														0.112086
														0.328366
														0.156464
														0.081256
														0.233413
														0.191324
														0.570181
														0.364111
														0.380135
														0.396046
														0.155899
														0.190028
														0.171928
														0.416827
														0.09845
														0.132785
														0.177406
														0.227099
														0.232249
														0.094692
														0.134735
														0.475159
														0.101834
														0.140718
														0.223585
														0.133454
														0.253577
														0.385619
														0.160342
														0.256714
														0.239412
														0.160333
														0.158133
														0.161198
														0.06353
														0.333506
														0.382966
														0.205554
														0.214675
														0.101089
														0.182197
														0.302785
														0.101531
														0.299176
														0.153103
														0.092459
														0.189779
														0.127369
														0.145284
														0.402968
														0.094624
														0.344643
														0.087325
														0.104801
														0.113396
														0.107738
														0.077415
														0.171493
														0.077825
														0.187892
														0.110946
														0.12738
														0.06989
														0.180326
														0.158239
														0.326457
														0.072844
														0.210719
														0.134469
														0.161664
														0.450117
														0.344175
														0.128793
														0.121149
														0.258525
														0.048602
														0.09542
														0.118317
														0.313275
														0.07083
														0.4142
														0.143863
														0.055483
														0.108665
														0.384376
														0.313806
														0.091451
														0.183349
														0.098745
														0.131086
														0.119179
														0.170361
														0.12749
														0.123809
														0.259332
														0.148099
														0.260468
														0.115323
														0.099104
														0.241554
														0.172586
														0.19387
														0.102563
														0.146176
														0.193062
														0.198984
														0.093737
														0.176504
														0.090464
														0.107929
														0.124872
														0.214596
														0.167648
														0.183008
														0.057848
														0.396481
														0.098194
														0.082556
														0.094213
														0.334638
														0.1238
														0.226533
														0.258343
														0.122772
														0.308385
														0.159439
														0.113115
														0.148641
														0.417603
														0.088514
														0.069536
														0.347287
														0.241544
														0.105386
														0.076951
														0.14163
														0.151892
														0.232948
														0.060985
														0.093104
														0.099212
														0.116979
														0.306387
														0.129041
														0.194272
														0.123426
														0.196981
														0.314393
														0.130059
														0.102619
														0.039607
														0.117129
														0.106061
														0.109238
														0.044803
														0.249915
														0.162961
														0.090549
														0.173923
														0.103179
														0.289573
														0.106393
														0.09261
														0.09303
														0.144073
														0.343635
														0.14489
														0.138384
														0.245262
														0.108451
														0.149135
														0.068952
														0.177234
														0.082748
														0.124446
														0.113267
														0.155923
														0.28882
														0.337234
														0.080142
														0.132155
														0.090745
														0.18296
														0.197027
														0.252857
														0.149776
														0.248616
														0.092424
														0.120638
														0.400007
														0.152597
														0.118324
														0.091399
														0.200125
														0.14215
														0.121169
														0.139954
														0.109221
														0.206294
														0.323635
														0.106607
														0.093743
														0.161655
														0.166523
														0.108269
														0.091285
														0.311599
														0.134713
														0.339291
														0.07573
														0.193814
														0.213017
														0.22972
														0.425754
														0.319766
														0.243967
														0.144011
														0.153698
														0.184037
														0.173836
														0.21177
														0.283954
														0.29702
														0.279068
														0.146277
														0.144658
														0.096463
														0.249915
														0.176325
														0.237064
														0.321519
														0.147526
														0.157706
														0.197598
														0.116347
														0.186989
														0.17913
														0.270767
														0.377937
														0.176815
														0.140423
														0.139691
														0.185322
														0.179775
														0.123273
														0.645216
														0.321623
														0.208966
														0.214123
														0.141388
														0.167091
														0.689657
														0.495493
														0.140331
														0.138291
														0.198709
														0.115351
														0.231955
														0.092739
														0.241776
														0.936431
														0.330335
														0.150355
														0.719793
														0.306607
														0.145254
														0.18441
														0.137676
														0.127733
														0.324468
														0.186619
														0.171062
														0.107186
														0.211235
														0.305668
														0.293814
														0.300446
														0.135473
														0.232227
														0.157273
														0.309909
														0.314903
														0.327498
														0.148544
														0.312771
														0.708898
														0.146163
														0.352045
														0.132504
														0.179841
														0.094608
														0.14286
														0.107512
														0.312043
														0.382346
														0.139818
														0.300835
														0.193138
														0.137799
														0.290161
														0.088113
														0.09375
														0.208882
														0.303282
														0.221053
														0.208875
														0.368026
														0.1917
														0.23412
														0.405686
														0.396025
														0.206348
														0.116615
														0.15015
														0.138582
														0.182245
														0.43489
														0.363534
														0.20748
														0.118844
														0.44326
														0.30755
														0.188285
														0.092777
														0.227003
														0.166048
														0.310254
														0.489986
														0.3582
														0.207459
														0.398946
														0.188296
														0.494539
														0.830741
														0.479666
														0.822531
														0.145363
														0.516594
														0.289261
														0.330156
														0.15632
														0.87553
														0.404308
														0.457764
														0.233714
														0.154918
														0.269141
														0.077367
														0.083455
														0.164037
														0.776203
														0.162321
														0.828849
														0.632409
														0.710084
														0.186703
														0.406713
														0.214541
														0.433581
														0.147176
														0.148722
														0.352974
														0.241498
														0.568906
														0.314985
														0.699536
														0.091018
														0.491371
														0.303866
														0.274401
														0.199098
														0.300458
														0.508734
														0.161347
														0.257016
														0.177092
														0.250549
														0.221577
														0.115434
														0.127899
														0.112449
														0.219571
														0.176154
														0.23021
														0.133181
														0.176168
														0.077476
														0.365093
														0.193551
														0.18717
														0.180766
														0.252447
														0.211442
														0.411726
														0.517648
														0.117817
														0.426141
														0.145136
														0.264464
														0.131963
														0.119622
														0.204708
														0.11161
														0.367957
														0.063227
														0.266119
														0.19304
														0.149672
														0.27652
														0.220849
														0.277551
														0.386903
														0.293156
														0.128621
														0.147621
														0.112547
														0.277442
														0.232913
														0.133682
														0.12387
														0.231279
														0.217589
														0.249785
														0.155261
														0.147247
														0.182497
														0.134284
														0.283043
														0.221675
														0.258546
														0.300499
														0.167553
														0.129936
														0.141568
														0.383887
														0.390792
														0.100987
														0.136917
														0.135763
														0.16772
														0.235805
														0.108658
														0.311787
														0.353208
														0.217068
														0.266511
														0.341796
														0.269619
														0.274936
														0.196269
														0.237766
														0.295438
														0.110068
														0.101602
														0.29185
														0.376602
														0.18377
														0.254475
														0.399482
														0.234341
														0.152843
														0.28421
														0.121616
														0.312851
														0.135789
														0.107897
														0.142216
														0.099377
														0.108596
														0.199323
														0.378241
														0.149697
														0.298598
														0.316872
														0.148279
														0.299799
														0.36404
														0.469144
														0.31875
														0.222482
														0.517689
														0.104847
														0.20877
														0.335781
														0.298254
														0.161846
														0.275926
														0.246413
														0.26667
														0.146968
														0.347069
														0.196304
														0.10902
														0.359506
														0.357865
														0.106189
														0.074301
														0.125674
														0.238017
														0.133537
														0.144837
														0.123215
														0.299815
														0.347108
														0.11083
														0.071948
														0.20144
														0.08264
														0.118806
														0.100936
														0.258693
														0.129157
														0.178383
														0.162868
														0.169155
														0.147303
														0.211571
														0.180126
														0.20577
														0.286752
														0.093843
														0.155594
														0.181412
														0.220528
														0.110147
														0.108547
														0.134563
														0.239594
														0.096575
														0.206881
														0.193657
														0.046385
														0.104463
														0.197766
														0.11132
														0.236844
														0.129175
														0.191887
														0.036843
														0.162392
														0.255785
														0.106424
														0.202011
														0.322272
														0.141374
														0.348447
														0.185786
														0.369581
														0.5227
														0.196534
														0.367262
														0.100479
														0.163271
														0.546505
														0.198798
														0.190864
														0.163086
														0.535482
														0.147067
														0.199101
														0.170725
														0.531233
														0.203289
														0.159786
														0.115707
														0.245566
														0.146989
														0.131617
														0.576241
														0.122862
														0.096351
														0.113898
														0.106709
														0.254457
														0.084692
														0.066187
														0.09387
														0.15865
														0.140936
														0.07049
														0.04205
														0.263511
														0.222807
														0.122444
														0.138657
														0.265592
														0.092293
														0.244618
														0.326118
														0.080407
														0.161006
														0.203459
														0.10429
														0.101189
														0.085901
														0.084523
														0.060333
														0.153538
														0.102295
														0.211483
														0.202806
														0.223054
														0.104565
														0.151408
														0.103784
														0.077898
														0.176039
														0.084285
														0.355365
														0.16559
														0.123615
														0.107223
														0.168927
														0.168466
														0.117356
														0.059544
														0.081069
														0.174786
														0.062947
														0.221197
														0.265533
														0.146524
														0.371088
														0.236742
														0.344026
														0.160417
														0.07995
														0.199877
														0.125754
														0.253573
														0.085752
														0.348071
														0.148171
														0.095006
														0.164861
														0.142584
														0.434326
														0.39016
														0.167409
														0.177779
														0.096712
														0.212572
														0.131318
														0.203254
														0.183558
														0.373907
														0.191105
														0.473211
														0.372903
														0.168734
														0.315574
														0.238464
														0.092299
														0.139985
														0.276827
														0.21712
														0.29212
														0.360837
														0.338552
														0.06792
														0.458086
														0.195142
														0.308035
														0.081134
														0.164365
														0.313199
														0.10664
														0.104725
														0.474717
														0.284915
														0.161959
														0.220926
														0.362
														0.099393
														0.41875
														0.624937
														0.068549
														0.392798
														0.200582
														0.087102
														0.2543
														0.112795
														0.127816
														0.253278
														0.07991
														0.234279
														0.176194
														0.239907
														0.126525
														0.554934
														0.199485
														0.078273
														0.313519
														0.262563
														0.374171
														0.368448
														0.111124
														0.241648
														0.262085
														0.298537
														0.065347
														0.281978
														0.107717
														0.0893
														0.102325
														0.204602
														0.346102
														0.272279
														0.224795
														0.17383
														0.201683
														0.182714
														0.116866
														0.149912
														0.095798
														0.100058
														0.116425
														0.135368
														0.160225
														0.085682
														0.169103
														0.214002
														0.227531
														0.161074
														0.188344
														0.182284
														0.339588
														0.410887
														0.279056
														0.096531
														0.11835
														0.170742
														0.097953
														0.128844
														0.133217
														0.149496
														0.291444
														0.128734
														0.092103
														0.183318
														0.248692
														0.100614
														0.204497
														0.156963
														0.418753
														0.147247
														0.184312
														0.163232
														0.252371
														0.155148
														0.10671
														0.264513
														0.094662
														0.340472
														0.103446
														0.244147
														0.124529
														0.400834
														0.141167
														0.181321
														0.169088
														0.175878
														0.205906
														0.153493
														0.234284
														0.097978
														0.216423
														0.092987
														0.468706
														0.349449
														0.228065
														0.196604
														0.122651
														0.215293
														0.254906
														0.211989
														0.217671
														0.161686
														0.504531
														0.336749
														0.294665
														0.169038
														0.394408
														0.132272
														0.512504
														0.029401
														0.202844
														0.137278
														0.127838
														0.085391
														0.276236
														0.307295
														0.220209
														0.292121
														0.132824
														0.493589
														0.215777
														0.132397
														0.11613
														0.275789
														0.185909
														0.212927
														0.332598
														0.102953
														0.506811
														0.22993
														0.164178
														0.240563
														0.236912
														0.233837
														0.215335
														0.150275
														0.170735
														0.210737
														0.251685
														0.215461
														0.098863
														0.14411
														0.116249
														0.219814
														0.130617
														0.171436
														0.151437
														0.065135
														0.250357
														0.165437
														0.119875
														0.393812
														0.275068
														0.173835
														0.211934
														0.110112
														0.128093
														0.179631
														0.415257
														0.106946
														0.232183
														0.22724
														0.148831
														0.184461
														0.196154
														0.14257
														0.202659
														0.226143
														0.177293
														0.220654
														0.118365
														0.245474
														0.143584
														0.24275
														0.176853
														0.195774
														0.035629
														0.215092
														0.194033
														0.165933
														0.292565
														0.141479
														0.082186
														0.247982
														0.182496
														0.136275
														0.200862
														0.290529
														0.111698
														0.188006
														0.258043
														0.234625
														0.119962
														0.106488
														0.201738
														0.093649
														0.249745
														0.192671
														0.377689
														0.133864
														0.14859
														0.173871
														0.196194
														0.19417
														0.123511
														0.078672
														0.219914
														0.153519
														0.200216
														0.206331
														0.194715
														0.198598
														0.174122
														0.192643
														0.315017
														0.169626
														0.089781
														0.146313
														0.147312
														0.124825
														0.128047
														0.134068
														0.13505
														0.080289
														0.08546
														0.094
														0.11026
														0.071764
														0.202163
														0.19494
														0.126714
														0.214846
														0.091026
														0.213963
														0.095453
														0.08399
														0.171601
														0.17862
														0.144218
														0.212542
														0.1019
														0.230246
														0.091338
														0.137754
														0.107933
														0.12902
														0.200232
														0.122683
														0.091388
														0.109741
														0.08756
														0.064907
														0.248877
														0.175172
														0.106933
														0.096943
														0.128656
														0.080387
														0.196696
														0.119572
														0.08425
														0.137345
														0.149636
														0.079996
														0.17729
														0.109725
														0.120521
														0.097078
														0.115274
														0.094174
														0.196528
														0.190418
														0.153941
														0.236228
														0.133203
														0.213502
														0.147682
														0.079889
														0.210883
														0.092032
														0.253065
														0.184488
														0.21504
														0.1003
														0.137526
														0.164222
														0.208191
														0.165409
														0.130754
														0.147448
														0.149858
														0.267063
														0.173383
														0.34808
														0.059951
														0.132004
														0.081003
														0.218146
														0.101763
														0.238983
														0.211744
														0.206023
														0.228897
														0.138496
														0.215647
														0.219299
														0.102777
														0.182043
														0.279281
														0.157357
														0.135148
														0.122225
														0.092272
														0.166254
														0.310935
														0.150444
														0.251566
														0.17162
														0.26496
														0.084335
														0.143836
														0.213687
														0.245826
														0.136161
														0.147135
														0.106789
[truncated: 7 more columns]
