# Supplementary material for: Light-gated integrator for highlighting kinase activity in living cells
Source: Nat Commun. 2024 Sep 6;15:7804. doi: 10.1038/s41467-024-51270-4 (PMC11379911; doi:10.1038/s41467-024-51270-4)
Supplement: Supplementary file 11 — Source Data [file 41467_2024_51270_MOESM11_ESM.zip › Source Data - zip/Source data for Fig 2.xlsx]

## Sheet: Sheet1
Fig. 2c								Fig. 2f
	Foldchange of total EGFP intensity (fold to -/-/-)								Foldchange of total EGFP intensity (fold to -/-/-)
Go6983/PdBU/Light	C-KINACT			C-KINACT (T/A)				PP1/hEGF/Light	F-KINACT			F-KINACT (Y/F)
-/-/-	1.75645	0.539445	0.70411	0.90359	1.08103	1.01538		-/-/-	1.00631	0.899169	1.09452	1.11421	0.863257	1.02253
-/+/-	1.6379	0.573033	1.97506	1.4401	0.693462	0.415856		-/+/-	1.05763	1.27049	1.09336	0.612677	0.488577	0.668755
-/-/+	11.482	12.2592	8.55935	9.53367	11.6357	10.1087		-/-/+	1.62779	5.40277	3.27515	1.0411	2.2955	1.2167
-/+/+	37.9776	25.7348	32.1471	5.52611	13.6647	13.7651		-/+/+	13.4491	9.81747	8.17659	1.67366	2.05648	1.44516
+/+/+	8.08258	12.9301	3.67459	0	12.3637	0.982536		+/+/+	0	0.279515	0.288194	2.26135	0	2.75314
