# Supplementary material for: Light-gated integrator for highlighting kinase activity in living cells
Source: Nat Commun. 2024 Sep 6;15:7804. doi: 10.1038/s41467-024-51270-4 (PMC11379911; doi:10.1038/s41467-024-51270-4)
Supplement: Supplementary file 11 — Source Data [file 41467_2024_51270_MOESM11_ESM.zip › Source Data - zip/Source data for Fig 4.xlsx]

## Sheet: Sheet1
Fig. 4a																Fig. 4b					Fig. 4c										Fig. 4d						Fig. 4e
	Foldchange of total EGFP intensity (fold to basal)																Foldchange of total EGFP intensity (fold to Fsk)					Foldchange of total EGFP intensity (fold to basal)										GR ratio (fold to Fsk 5 uM)						GR ratio (fold to basal)
	Basal	F/I	Iso 100 nM	Iso 1 uM	Iso 100 nM+Prop	Iso 1 uM+Prop	PGE1 1 uM	PGE1 10 uM	PGE2 1 uM	PGE2 10 uM	Dopa 1 uM	Dopa 10 uM	GLP1 10 nM	GLP1 30 nM			Fsk 1uM	Fsk 1uM+LPA 500 nM	Fsk 1uM+AngII 1 uM			Basal	F/I	ATP 1 uM	ATP 10 uM	ET1 30 nM	ET1 100 nM	His 1 uM	His 10 uM		Position	Replicate1	Replicate2	Replicate3			Position	Replicate1	Replicate2	Replicate3
Replicate1	0.865424	6.53081	2.154	2.98186	0.82592	1.19799	4.00949	3.87493	3.32386	4.00784	0.839097	1.12832	0.772619	0.938752		Replicate1	1.26407	0.469858	0.55593		Replicate1	0.731482	3.21334	1.65375	2.02037	0.771342	2.22917	1.35015	0.84566		1-A2	1.08197	1.00603	1.21065			1-A2	1.19697	0.881867	0.91259
Replicate2	1.02246	6.51361	2.0713	2.72622	1.01833	1.1925	3.09078	3.44186	3.06725	3.86001	1.20493	1.02676	1.08004	0.933351		Replicate2	0.863725	0.604689	0.523641		Replicate2	1.33922	3.76881	1.5292	1.63422	1.4538	2.18532	1.1036	1.53643		1-A3	0.954826	0.917356	0.942143			1-A3	0.852889	0.637879	1.20314
Replicate3	1.11212	6.05261	2.25219	3.03665	1.07236	1.07544	3.17437	3.20633	2.86476	3.50277	1.01306	1.02025	1.18741	0.973027		Replicate3	0.976055	0.547077	0.621971		Replicate3	0.9293	5.16346	0.855894	2.04396	1.28363	3.35421	1.28949	1.49163		1-A4	1.01786	1.01441	1.28952			1-A4	1.88729	1.1908	0.84762
																Replicate4	0.896148	0.521846	0.453725												1-A5	1.07279	1.07988	1.13703			1-A5	1.31244	0.710093	0.506413
																															1-A6	1.10156	1.01994	1.148			1-A6	1.42202	0.975991	1.17116
																															1-A7	1.22374	1.11774	1.34217			1-A7	1.60188	2.24762	1.20036
																															1-A8	0.858385	0.661919	0.790517			1-A8	0.742651	2.26606	2.17879
																															1-A9	0.886395	0.780656	0.884398			1-A9	1.27908	1.08586	0.670978
																															1-A10	0.9744	0.988371	1.15563			1-A10	1.72608	1.04622	1.81706
																															1-A11	1.12318	1.03235	1.15049			1-A11	1.46903	0.521045	1.62114
																															1-B2	1.16688	1.10936	1.22937			1-B2	1.36746	1.23512	0.979067
																															1-B3	0.682799	0.814632	0.891116			1-B3	1.27208	0.966253	1.30148
																															1-B4	1.07448	0.997732	1.16404			1-B4	1.17739	0.769543	1.37554
																															1-B5	0.537996	0.731803	0.867537			1-B5	1.1147	0.841835	1.18893
																															1-B6	1.15547	1.05466	1.18714			1-B6	1.00879	1.47707	0.870756
																															1-B7	0.989589	1.0911	1.28498			1-B7	1.00719	0.775526	1.8054
																															1-B8	1.26569	1.15579	1.36823			1-B8	0.805058	1.03187	1.71169
																															1-B9	1.06333	1.01345	1.15006			1-B9	1.54523	1.25228	1.89766
																															1-B10	1.04983	0.801159	0.91849			1-B10	0.643445	1.50483	1.51191
																															1-B11	1.2469	1.06085	1.40988			1-B11	NA	1.01767	3.11131
																															1-C2	1.13953	0.981454	1.17572			1-C2	1.45128	1.04549	0.841683
																															1-C3	1.0479	1.14727	1.07573			1-C3	1.55391	0.922954	1.02403
																															1-C4	1.09648	1.04007	1.18626			1-C4	1.94649	1.02428	1.06174
																															1-C5	1.46401	1.24605	1.48906			1-C5	1.29431	1.40313	0.661106
																															1-C6	1.16324	1.08543	1.26983			1-C6	1.76811	1.57362	0.985957
																															1-C7	1.32271	1.17043	1.38778			1-C7	2.03001	1.29035	1.21822
																															1-C8	1.13789	1.01121	1.55191			1-C8	0.954676	1.44352	1.66215
																															1-C9	1.28565	1.06182	1.19751			1-C9	1.10484	1.3498	1.03726
																															1-C10	1.28323	1.06972	1.23661			1-C10	1.5105	1.09567	1.71228
																															1-C11	0.888225	0.825411	1.15559			1-C11	0.373533	1.14999	1.46503
																															1-D2	1.2742	1.14826	1.31547			1-D2	1.55504	1.1607	0.941963
																															1-D3	1.70515	1.57115	1.77189			1-D3	1.32219	1.07655	0.938779
																															1-D4	1.39221	1.29795	1.50993			1-D4	1.39769	0.968816	0.967605
																															1-D5	1.15906	1.11215	1.38921			1-D5	1.5531	1.05905	1.45657
																															1-D6	1.59256	1.51948	1.68468			1-D6	1.48655	1.24367	0.901146
																															1-D7	1.55696	1.45162	1.77755			1-D7	1.31458	1.09284	1.42994
																															1-D8	1.32511	1.08729	1.53015			1-D8	1.12	1.49622	1.63326
																															1-D9	1.4356	1.26438	1.46535			1-D9	0.870788	1.41562	1.50004
																															1-D10	1.14927	1.04709	1.28296			1-D10	1.28978	1.34552	1.42048
																															1-D11	1.2614	1.03553	1.28212			1-D11	1.47833	1.47308	2.10006
																															1-E2	1.8423	1.61659	1.88982			1-E2	1.34803	0.915409	0.7744
																															1-E3	1.35679	1.05932	1.21531			1-E3	1.45554	1.06751	1.163
																															1-E4	1.47441	1.31161	1.55653			1-E4	1.11653	1.5639	0.935865
																															1-E5	1.24467	1.12698	1.15982			1-E5	1.37063	0.813316	0.950214
																															1-E6	1.18316	1.10589	1.20169			1-E6	1.20281	1.06401	1.16973
																															1-E7	1.31677	1.08391	1.17078			1-E7	1.45468	1.04965	1.23017
																															1-E8	3.92445	2.94392	3.29833			1-E8	1.19118	1.25006	1.32768
																															1-E9	1.27833	1.14434	1.30859			1-E9	1.30801	1.1628	1.4649
																															1-E10	1.33325	1.25024	1.4353			1-E10	1.21971	0.898796	2.4312
																															1-E11	1.33873	1.22799	1.38031			1-E11	1.16322	1.75701	2.08721
																															1-F2	1.03167	1.02024	1.22761			1-F2	1.44499	1.08599	0.89546
																															1-F3	1.25071	1.20681	1.25896			1-F3	1.17077	1.30065	1.11376
																															1-F4	1.29302	1.20548	1.49485			1-F4	1.29372	1.29235	1.08744
																															1-F5	0.838558	1.11928	0.880041			1-F5	1.28831	0.903683	1.0893
																															1-F6	1.1136	1.06783	1.20596			1-F6	1.18238	0.839608	0.96248
																															1-F7	1.16547	1.03404	1.2922			1-F7	1.34399	1.32122	1.04283
																															1-F8	1.20713	0.900521	1.2381			1-F8	1.24366	0.894189	1.47996
																															1-F9	1.09596	0.967895	0.914232			1-F9	1.17816	0.871256	1.38937
																															1-F10	1.49119	1.02299	1.34308			1-F10	1.07042	1.13214	1.90454
																															1-F11	1.69149	1.40405	1.60007			1-F11	0.741631	1.25246	1.48838
																															1-G2	0.953934	0.927438	1.01076			1-G2	1.52458	1.03432	0.814138
																															1-G3	1.24411	1.20434	1.4468			1-G3	1.47734	0.982632	1.01431
																															1-G4	1.12603	1.10222	1.23337			1-G4	1.42935	1.59172	1.18867
																															1-G5	1.1362	1.20151	1.24187			1-G5	1.24469	0.820624	0.97025
																															1-G6	1.2019	1.08816	1.24195			1-G6	1.51072	1.07518	0.937236
																															1-G7	0.699249	0.66133	0.659232			1-G7	1.35091	0.791627	1.16918
																															1-G8	1.25118	0.9644	1.23947			1-G8	1.72615	0.852944	1.27576
																															1-G9	1.37946	1.06498	1.30503			1-G9	1.89962	0.771636	1.71108
																															1-G10	1.13227	1.04693	1.2293			1-G10	1.57544	1.35813	1.68671
																															1-G11	1.17892	1.17994	1.43474			1-G11	1.57956	1.52616	1.87065
																															1-H2	1.0878	0.772333	0.912603			1-H2	1.04768	0.871379	0.263743
																															1-H3	1.45147	1.24188	1.56443			1-H3	1.28161	0.847685	0.719904
																															1-H4	0.088576	0.349279	0.26931			1-H4	1.33626	0.491798	0.407039
																															1-H5	1.28223	1.11455	1.22123			1-H5	0.854759	1.02707	1.54921
																															1-H6	1.18186	1.13647	1.42405			1-H6	1.02896	1.14839	0.410213
																															1-H7	1.45598	1.12127	1.41317			1-H7	1.05932	1.06976	0.865769
																															1-H8	1.08449	1.00962	1.04986			1-H8	0.74045	1.46725	1.96536
																															1-H9	0.943216	0.92493	1.10659			1-H9	0.44302	0.483642	1.64502
																															1-H10	1.29602	1.33592	1.44304			1-H10	1.75676	1.49964	5.34374
																															1-H11	1.37397	1.28602	1.48755			1-H11	0.510099	1.02684	1.81156
																															2-A2	0.864806	0.819679	0.76375			2-A2	1.0086	0.767448	0.603171
																															2-A3	0.78795	1.06654	0.848215			2-A3	1.16524	1.38589	0.912988
																															2-A4	0.878339	1.14806	1.112			2-A4	0.989731	1.0985	0.811506
																															2-A5	0.801793	1.04085	0.851055			2-A5	1.10514	0.712406	0.990918
																															2-A6	0.759438	0.89848	0.879263			2-A6	0.981437	2.23627	1.42959
																															2-A7	0.736079	0.927334	1.05293			2-A7	0.926854	0.613128	0.601875
																															2-A8	0.786473	0.881387	0.795139			2-A8	1.074	0.992408	1.30467
																															2-A9	0.847259	0.939267	0.918826			2-A9	1.93453	1.86433	1.64333
																															2-A10	1.21211	1.46984	1.41034			2-A10	0.66863	0.522066	0.572346
																															2-A11	0.803311	1.02126	0.744715			2-A11	0.651594	0.686035	0.833138
																															2-B2	1.04906	1.20141	1.08029			2-B2	1.14861	1.03901	1.11497
																															2-B3	1.25786	1.74578	1.35827			2-B3	0.841752	0.947397	1.0076
																															2-B4	1.09286	1.28886	1.16339			2-B4	1.29732	0.884164	0.787296
																															2-B5	0.451232	1.14144	0.723711			2-B5	1.10235	0.684302	1.03797
																															2-B6	0.37242	0.666837	0.798882			2-B6	1.22954	0.710876	0.688879
																															2-B7	0.839075	0.884255	0.782222			2-B7	1.80016	0.454557	0.789015
																															2-B8	0.817461	0.925772	0.853547			2-B8	1.65246	0.817026	1.02836
																															2-B9	0.586206	0.800946	0.699284			2-B9	1.3322	1.04702	1.27415
																															2-B10	1.44631	1.65427	1.37306			2-B10	0.978168	0.999631	0.923508
																															2-B11	0.462998	0.980376	0.75094			2-B11	1.25895	1.08203	0.683892
																															2-C2	1.38739	1.37629	1.16728			2-C2	1.12131	0.812208	1.16458
																															2-C3	0.896637	1.02615	0.968864			2-C3	0.913679	0.853283	1.10927
																															2-C4	0.836839	1.25026	0.976238			2-C4	1.06694	1.35401	1.38816
																															2-C5	1.02285	1.24491	1.09963			2-C5	0.963774	0.97636	1.39675
																															2-C6	1.06188	1.28109	1.109			2-C6	1.08466	0.951086	1.37215
																															2-C7	0.256007	1.04935	0.838012			2-C7	1.13263	1.07443	1.00276
																															2-C8	0.909372	1.03925	1.05207			2-C8	1.05227	0.812352	0.955146
																															2-C9	0.797239	0.92668	0.82063			2-C9	0.922654	1.06172	0.784578
																															2-C10	0.922467	1.14187	0.828636			2-C10	0.899781	1.01366	1.18206
																															2-C11	1.09371	1.11054	0.925386			2-C11	0.870214	1.1062	0.809299
																															2-D2	0.896089	1.02249	0.997623			2-D2	1.03455	0.985837	0.960271
																															2-D3	0.951265	1.23479	1.06231			2-D3	1.07762	0.957976	1.0134
																															2-D4	0.805663	0.700276	0.976441			2-D4	1.06981	0.857882	1.26881
																															2-D5	1.07737	1.72348	1.50677			2-D5	1.22772	0.780769	0.804198
																															2-D6	1.05808	1.14401	0.935301			2-D6	1.13195	0.794029	1.53943
																															2-D7	0.708355	0.983091	0.723849			2-D7	1.60894	0.647838	0.816265
																															2-D8	1.05601	1.3527	1.10696			2-D8	1.65271	0.974157	0.9319
																															2-D9	0.911474	0.899885	0.720645			2-D9	1.09238	0.767982	0.93909
																															2-D10	1.18896	1.71826	1.34079			2-D10	0.809959	0.68906	0.847738
																															2-D11	1.02081	1.22573	0.893757			2-D11	0.967741	1.1674	1.04828
																															2-E2	1.00508	1.15618	0.947018			2-E2	0.933401	0.832431	1.03418
																															2-E3	1.55799	1.85217	1.68436			2-E3	1.53622	0.779426	1.20576
																															2-E4	0.94331	1.19914	1.02508			2-E4	1.20548	0.919019	1.32294
																															2-E5	0.99867	1.42254	1.17233			2-E5	1.29153	1.05815	1.33037
																															2-E6	0.940925	1.31555	0.962446			2-E6	1.04618	0.797041	1.59956
																															2-E7	0.982462	1.24023	1.17076			2-E7	1.22661	0.778574	0.741628
																															2-E8	0.965866	1.14221	1.09852			2-E8	1.28629	0.604257	2.03884
																															2-E9	1.0718	1.11915	1.06958			2-E9	1.25783	0.699424	0.914879
																															2-E10	0.890933	1.15986	1.11871			2-E10	0.861006	0.790321	0.844711
																															2-E11	1.02844	1.1803	0.928422			2-E11	0.903273	0.984136	0.894927
																															2-F2	1.00146	1.03964	0.972207			2-F2	0.922295	1.0573	0.903715
																															2-F3	0.911613	1.10777	1.05401			2-F3	1.03154	0.856499	0.812006
																															2-F4	0.943566	1.24897	1.23049			2-F4	1.03196	0.824984	0.965458
																															2-F5	1.49129	1.95579	1.81591			2-F5	1.27714	0.978766	1.21602
																															2-F6	1.08346	1.19806	1.11912			2-F6	1.02936	0.933828	1.72019
																															2-F7	1.05515	1.38368	1.11122			2-F7	1.05561	1.08688	1.18118
																															2-F8	1.10906	1.22426	1.20501			2-F8	1.18763	0.814662	0.849866
																															2-F9	1.76083	1.73051	1.61372
																															2-F10	1.48368	1.31874	1.10055
																															2-F11	1.12818	1.25344	1.03114
																															2-G2	0.962997	1.24098	1.24181
																															2-G3	1.0957	1.25529	1.07372
																															2-G4	1.07466	1.33909	1.3433
																															2-G5	0.680036	0.929576	0.948824
																															2-G6	1.06936	1.196	1.13306
																															2-G7	1.14192	1.04037	1.27741
																															2-G8	0.837363	1.05445	1.03018
																															2-G9	1.30188	1.6233	1.43098
																															2-G10	0.896096	1.36361	1.03929
																															2-G11	0.930318	1.23341	0.98547
																															2-H2	0.770028	1.04486	1.02323
																															2-H3	1.21369	1.66343	1.24217
																															2-H4	0.818338	1.06719	1.2101
																															2-H5	1.00055	1.32727	1.08207
																															2-H6	0.486484	0.593791	0.804585
																															2-H7	1.1981	0.99981	1.26584
																															2-H8	1.43355	1.27405	1.31481
																															2-H9	1.35524	1.61726	1.16374
																															2-H10	1.12634	1.02216	1.04414
																															2-H11	1.21775	1.2993	1.05479
