# Supplementary material for: Light-gated integrator for highlighting kinase activity in living cells
Source: Nat Commun. 2024 Sep 6;15:7804. doi: 10.1038/s41467-024-51270-4 (PMC11379911; doi:10.1038/s41467-024-51270-4)
Supplement: Supplementary file 11 — Source Data [file 41467_2024_51270_MOESM11_ESM.zip › Source Data - zip/Source data for Fig 5.xlsx]

## Sheet: Sheet1
Fig. 5b				Fig. 5c				Fig. 5f
TFs	-LOG10 (Pvalue)	Percentage		TFs	-LOG10 (Pvalue)	Percentage			Foldchange of cell count
TBP	10.43	20.49		ATF1	7.334	16.17		Day	A-KINACT effector cell+GasR201C+light			A-KINACT control cell+GasR201C+light
ATF1	9.985	20.73		YY1	15.75	10.34		0	1	1	1	1	1	1
CREB	6.71	15.85		ELF4	9.666	31.86		1	1.13889	1.76111	1.79444	1.125	1.80833	1.70833
NFY	6.615	28.54		ETS	9.586	24.06		2	3.25556	3.38889	3.42222	2.25	2.69167	3.51667
ETS:RUNX	6.036	5.37		ELF3	9.374	15.13		3	13.8333	11.8889	12.3889	4.45	4.74167	7.91667
ETV2	5.688	26.1		ELK4	8.127	33.55		4	28.1667	27	28.2778	12.25	17.1667	13
ETV1	5.129	39.51		GABPA	7.442	33.83		5	80.5556	84.4444	74.4444	29.5833	28.8333	29.1667
YY1	4.913	9.27		EHF	7.435	28.48		6	121.667	126.111	153.333	66.25	76.75	75
Ets1-distal	4.739	6.59		ETV2	7.413	26.22		7	209.722	191.667	190.278	114.792	133.333	146.875
Nanog	6.852	45.85		ELF5	6.846	18.8
EBF	4.693	4.39		ELK1	6.328	33.08
MYB	4.661	31.46		FLI1	5.844	40.04
				ETS1	5.761	32.14
				ETV1	5.736	40.04
				Sp2	5.67	63.63
				ETV4	5.271	39.85
				PR	4.951	19.64
				SpiB	4.839	6.02
				Rfx6	6.813	19.17
				PBX1	6.644	1.97
				E2F	6.402	4.7
				GRHL2	5.032	4.23
				GFX	4.843	3.38
				PRDM9	4.626	6.67

## Sheet: Sheet2
YY1(Zf)	15.75	10.34			TATA-Box(TBP)	10.43	20.49
Elf4(ETS)	9.666	31.86			Atf1(bZIP)	9.985	20.73
ETS(ETS)	9.586	24.06			Nanog(Homeobox)	6.852	45.85
ELF3(ETS)	9.374	15.13			CRE(bZIP)	6.71	15.85
Elk4(ETS)	8.127	33.55			NFY(CCAAT)	6.615	28.54
GABPA(ETS)	7.442	33.83			ETS:RUNX(ETS,Runt)	6.036	5.37
EHF(ETS)	7.435	28.48			Etv2(ETS)	5.688	26.1
Etv2(ETS)	7.413	26.22			ETV1(ETS)	5.129	39.51
Atf1(bZIP)	7.334	16.17			YY1(Zf)	4.913	9.27
ELF5(ETS)	6.846	18.8			Ets1-distal(ETS)	4.739	6.59
Rfx6(HTH)	6.813	19.17			EBF(EBF)	4.693	4.39
PBX1(Homeobox)	6.644	1.97			MYB(HTH)	4.661	31.46
E2F(E2F)	6.402	4.7
Elk1(ETS)	6.328	33.08
Fli1(ETS)	5.844	40.04
ETS1(ETS)	5.761	32.14
ETV1(ETS)	5.736	40.04
Sp2(Zf)	5.67	63.63
ETV4(ETS)	5.271	39.85
GRHL2(CP2)	5.032	4.23
PR(NR)	4.951	19.64
GFX(?)	4.843	3.38
SpiB(ETS)	4.839	6.02
PRDM9(Zf)	4.626	6.67
