# Supplementary material for: Light-gated integrator for highlighting kinase activity in living cells
Source: Nat Commun. 2024 Sep 6;15:7804. doi: 10.1038/s41467-024-51270-4 (PMC11379911; doi:10.1038/s41467-024-51270-4)
Supplement: Supplementary file 11 — Source Data [file 41467_2024_51270_MOESM11_ESM.zip › Source Data - zip/Source data for Supp Fig 1.xlsx]

## Sheet: Sheet1
Supplementary Fig. 1b
Bin Center	% Frequency
	Con 1		Con 1+Con 7		Con 2		Con 2+Con 7		Con 3		Con 3+Con 7		Con 4		Con 4+Con 7		Con 5		Con 5+Con 7		Con 6		Con 6+Con 8
	-F/I/-light	-F/I/+light	-F/I/-light	+F/I/+light	-F/I/-light	-F/I/+light	-F/I/-light	+F/I/+light	-F/I/-light	-F/I/+light	-F/I/-light	+F/I/+light	-F/I/-light	-F/I/+light	-F/I/-light	+F/I/+light	-F/I/-light	-F/I/+light	-F/I/-light	+F/I/+light	-F/I/-light	-F/I/+light	-F/I/-light	+F/I/+light
0	0	0	0	0	0	0	0	0	0	0	0	0	0	0	0	0	0	0	0	0	0	0	0	0
10	0	0	0	0	0	0	0	0	0	0	0	0	0	0	0	0	0	0	0	0	0	0	0	0
20	0	0	0	0	0	0	0	0	0	0	0	0	0	0	0	0	0	0	0	0	0	0	0	0
30	0	0	0	0	0	0	0	0	0	0	0	0	0	0	0	0	0	0	0	0	0	0	0	0
40	0	0	0	0	0	0	0	0	0	0	0	0	0	0	0	0	0	0	0	0	0	0	0	0
50	0	0	0	0	0	0	0	0	0	0	0	0	0	0	0	0	0	0	0	0	0	0	0	0
60	0	0	0	0	0	0	0	0	0	0	0	0	0	0	0	0	0	0	0	0	0	0	0	0
70	0	0	0	0	0	0	0	0	0	0	0	0	0	0	0	0	0	0	0	0	0	0	0	0
80	0	0	0	0	0	0	0	0	0	0	0	0	0.026295	0.055669	0	0	0	0	0	0	0	0	0	0
90	0	0	0	0	0	0	0	0	0	0	0	0	0.709966	0.621637	0.37424	0.021363	0	0	0	0	0	0	0	0
100	0	0	0	0	0	0	0	0	0	0	0	0	2.05978	2.28243	1.57493	0.2884	0	0	0	0	0	0	0	0
110	0	0	0	0	0.0923574	0	0	0	0	0	0	0	3.6813	3.76693	2.88477	0.555437	0	0	0	0	0.0109278	0.0673401	0	0
120	0	0	0	0	0.600323	0.0709555	0.0240964	0.0266951	0	0	0	0	5.29407	6.02153	4.6624	1.33518	0	0	0	0	0.142061	0.34632	0	0
130	0	0	0	0	1.89333	0.89877	0.289157	0.400427	0	0	0	0	6.22316	7.28335	5.42648	1.96539	0	0	0	0	0.29505	0.644541	0	0
140	0	0	0	0	3.34796	1.89215	0.626506	1.0945	0	0	0	0	7.19607	8.56374	6.89225	3.10831	0	0	0	0	0.579172	1.54882	0	0
150	0	0	0	0	4.9873	2.5071	1.27711	2.88308	0	0	0	0	8.02875	9.39878	6.59598	4.11237	0	0	0	0	1.08185	2.41462	0	0
160	0.120265	0	0.0628536	0	6.74209	4.16272	2.12048	3.65723	0	0.0500501	0.0621504	0	8.0901	8.77714	7.56276	4.84939	0	0	0.0578369	0	1.90143	3.4151	0.00760167	0
170	0.541191	0	1.00566	0	7.73493	4.89593	3.51807	4.378	0.159236	0.25025	0.186451	0	7.98492	7.38541	7.28208	5.14847	0.451128	0	0.173511	0	2.50246	4.16546	0.0304067	0
180	2.16476	0.814815	1.69705	0.202703	8.54306	6.17313	5.08434	5.17886	0.477707	0.25025	0.683654	0.131752	7.53791	7.04212	7.09496	6.04572	1.10276	0	0.289184	0	3.47503	5.19481	0.144432	0
190	3.9086	1.85185	3.58265	0.743243	8.51997	7.0719	6.43373	5.09877	1.64544	0.45045	0.994406	0.0658762	6.87177	6.00297	6.51801	5.22324	2.05514	0.108519	0.75188	0.0690608	4.40389	5.30063	0.152033	0
200	5.05111	2.2963	4.77687	0.945946	8.12745	8.15989	6.98795	6.00641	2.12314	1.25125	1.67806	0.329381	6.11798	5.61329	5.78512	5.0737	3.25815	0.434075	1.44592	0.828729	5.12512	6.46465	0.27366	0
210	5.89296	3.7037	5.53111	2.16216	8.08127	7.59224	6.48193	6.16658	2.9724	1.6016	1.74021	0.461133	4.94347	4.45352	5.11461	4.79598	4.11028	0.651112	2.83401	0.690608	5.84636	6.24339	0.50171	0
220	6.13349	5.18519	5.97109	3.64865	7.08843	8.37275	6.93976	5.97971	3.23779	2.002	1.36731	0.85639	4.47892	3.69271	4.24138	4.19782	3.90977	0.922409	2.54482	1.38122	5.6278	6.27225	0.50171	0.00920556
230	5.71257	5.92593	7.66813	3.04054	5.37982	7.16651	6.79518	5.60598	2.9724	2.25225	2.73462	1.11989	3.69007	2.86695	3.25901	4.08032	4.46115	1.79056	3.87507	1.9337	5.94471	5.92593	0.532117	0
240	7.99759	6.22222	6.85104	3.91892	4.43316	5.53453	6.45783	6.54031	3.45011	2.75275	1.98881	1.44928	2.69962	2.35665	2.97833	3.39671	4.31078	1.95334	3.47021	1.72652	6.84078	5.29101	0.714557	0.0460278
250	7.09561	8.37037	7.10245	3.78378	4.01755	5.41627	5.80723	5.01869	3.13163	2.5025	4.03978	1.18577	1.98089	1.92986	2.26103	3.22581	3.9599	1.89908	3.47021	1.9337	5.83543	5.22367	0.866591	0.0460278
260	7.21587	8.81481	7.10245	2.97297	3.00162	5.01419	5.9759	4.77843	4.40552	2.85285	2.85892	2.04216	1.94583	1.67007	1.90239	3.02286	3.65915	2.60445	3.87507	1.38122	5.78079	4.83886	0.935006	0
270	8.05773	6.81481	7.0396	4.45946	2.8169	3.92621	4.50602	4.35131	4.51168	2.65265	2.85892	2.30567	1.73547	1.3175	2.05832	2.14698	3.50877	2.38741	3.93291	1.65746	4.56781	4.48292	1.04903	0.0552334
280	5.89296	7.55556	5.71967	3.51351	2.05495	3.2403	4.57831	4.24453	4.72399	3.25325	2.79677	2.63505	1.12192	1.05771	1.43459	2.12561	3.20802	3.25556	3.58589	1.72652	4.77543	3.9923	1.25428	0.1657
290	5.17138	7.18519	5.34255	4.25676	1.9626	2.81457	3.46988	3.89749	4.61783	3.4034	2.73462	1.91041	0.780086	1.00204	1.23187	1.91198	3.9599	3.36408	3.18103	1.86464	4.06513	3.848	1.32269	0.101261
300	4.44979	4.51852	4.65116	4.05405	1.54699	2.01041	3.13253	2.85638	4.40552	3.4034	2.85892	2.10804	0.692436	0.797922	1.1695	1.79449	3.25815	2.22463	2.71833	1.24309	3.78101	2.6936	1.58115	0.119672
310	3.00661	4.37037	3.45695	3.85135	1.31609	1.8685	2.74699	2.77629	3.39703	2.6026	2.61032	1.91041	0.709966	0.723696	0.79526	1.442	3.10777	2.93001	2.94968	1.45028	3.98864	2.75132	1.63436	0.184111
320	3.30728	4.81481	3.26838	3.10811	0.946664	1.51372	2.45783	2.37587	3.29087	2.65265	2.17526	1.97628	0.482076	0.501021	0.826446	1.1536	2.35589	2.60445	2.48699	2.14088	2.96142	2.79942	1.8092	0.211728
330	2.40529	4.22222	2.95412	3.04054	0.692681	1.01703	2.16867	2.10892	2.38854	1.8018	1.86451	1.31752	0.394425	0.501021	0.779666	0.929289	2.50627	2.93001	2.6605	1.5884	2.71009	2.3088	1.74838	0.239345
340	2.76609	2.66667	2.89126	2.83784	0.646502	1.06433	1.73494	1.84196	2.70701	2.05205	1.74021	1.31752	0.376895	0.501021	0.436613	1.01474	1.60401	2.76723	2.77617	1.45028	2.85215	1.95286	1.77119	0.211728
350	1.98437	2	2.07417	2.83784	0.461787	0.922422	1.20482	1.44154	2.33546	1.95195	1.92666	1.3834	0.42072	0.343292	0.623733	0.769066	2.25564	2.27889	2.02429	1.5884	1.8905	1.75084	1.66477	0.266961
360	1.44317	2.07407	1.38278	2.63514	0.392519	0.733207	0.915663	1.14789	2.2293	1.35135	1.36731	1.71278	0.33307	0.306179	0.4678	0.897244	2.30576	2.06186	1.21457	1.51934	1.81401	1.67388	1.84721	0.312989
370	1.14251	1.40741	1.19422	2.2973	0.184715	0.685904	0.771084	1.0945	1.64544	1.3013	1.80236	1.11989	0.271715	0.241232	0.28068	0.801111	1.45363	2.17037	1.79294	1.31215	1.46432	1.3468	1.64956	0.405045
380	1.26278	1.25926	1.06851	1.68919	0.36943	0.685904	0.819277	0.747464	1.32696	1.4014	1.05656	1.51515	0.26295	0.185563	0.37424	0.737022	1.35338	1.35648	0.983227	1.45028	1.20205	1.19288	1.87001	0.303783
390	0.901984	1.40741	0.754243	1.41892	0.277072	0.473037	0.86747	0.667379	1.27389	1.75175	0.870106	1.05402	0.184065	0.222676	0.296273	0.512711	0.902256	2.55019	1.90862	0.759669	1.31133	0.981241	1.97643	0.423456
400	0.841852	1.03704	0.817096	1.21622	0.138536	0.425733	0.698795	0.480513	0.902335	1.35135	1.05656	0.85639	0.15777	0.269067	0.265087	0.534074	1.30326	1.465	1.27241	1.38122	1.05999	0.798461	1.76359	0.395839
410	0.601323	0.740741	0.754243	1.28378	0.138536	0.37843	0.409639	0.694074	1.43312	1.3013	0.559354	1.31752	0.12271	0.157729	0.265087	0.523392	1.20301	0.922409	0.75188	1.17403	0.950716	0.634921	1.61155	0.322195
420	0.901984	0.37037	0.502828	1.55405	0.277072	0.331126	0.409639	0.533903	0.849257	1.2012	1.05656	1.25165	0.166535	0.167007	0.2339	0.598163	0.501253	1.30222	1.0989	0.690608	0.666594	0.577201	1.86241	0.340606
430	0.541191	0.666667	0.439975	1.41892	0.161625	0.189215	0.433735	0.400427	1.16773	1.05105	0.870106	1.25165	0.15777	0.0742253	0.249493	0.352489	0.75188	0.976668	1.15674	0.828729	0.699377	0.41366	1.91562	0.41425
440	0.360794	0.962963	0.377121	0.945946	0.300162	0.26017	0.337349	0.400427	0.796178	0.950951	0.994406	0.85639	0.149005	0.176285	0.218307	0.480667	0.701754	0.922409	0.75188	0.828729	0.590099	0.32708	1.8396	0.432661
450	0.420926	0.444444	0.314268	0.878378	0.0923574	0.212867	0.313253	0.266951	0.796178	0.800801	0.745805	0.85639	0.14024	0.055669	0.155933	0.469985	0.75188	0.922409	0.636206	0.759669	0.3934	0.27898	1.8016	0.506306
460	0.240529	0.222222	0.377121	0.540541	0.161625	0.189215	0.26506	0.266951	0.636943	0.850851	0.745805	0.527009	0.10518	0.0835034	0.171527	0.395215	0.802005	0.86815	0.75188	0.690608	0.3934	0.23088	1.77119	0.41425
470	0.180397	0.444444	0.125707	0.337838	0.115447	0.189215	0.168675	0.213561	0.477707	0.550551	0.497203	0.988142	0.0876501	0.0835034	0.18712	0.267037	0.551378	0.434075	0.694043	0.966851	0.316905	0.2405	1.67997	0.386634
480	0.0601323	0.148148	0.188561	1.01351	0.138536	0.0946074	0.168675	0.160171	0.477707	0.35035	0.683654	0.658762	0.10518	0.0649471	0.202713	0.427259	0.350877	1.03093	0.347021	0.345304	0.1967	0.12506	1.68757	0.515511
490	0.300661	0.222222	0.188561	0.743243	0.0692681	0.0473037	0.192771	0.320342	0.796178	0.850851	0.807955	0.461133	0.0788851	0.10206	0.218307	0.384533	0.451128	0.81389	0.231348	1.38122	0.131133	0.20202	1.67237	0.616773
500	0.420926	0.148148	0.0628536	0.540541	0.115447	0.118259	0.289157	0.320342	0.955414	0.35035	0.186451	0.790514	0.0788851	0.0463908	0.171527	0.427259	0.300752	0.651112	0.347021	0.621547	0.174844	0.15392	1.45952	0.570745
510	0.180397	0.222222	0.0628536	0.405405	0.0692681	0.0946074	0.192771	0.266951	0.37155	0.900901	0.621504	0.395257	0.0613551	0.0649471	0.124747	0.299081	0.451128	0.596853	0.75188	0.828729	0.142061	0.1443	1.53554	0.515511
520	0.120265	0.148148	0.0628536	0.608108	0.115447	0.141911	0.144578	0.213561	0.477707	0.35035	0.435053	0.790514	0.0788851	0.0649471	0.218307	0.256355	0.601504	0.379816	0.578369	0.690608	0.131133	0.10582	1.49753	0.4971
530	0.180397	0.148148	0.251414	0	0.0692681	0.0236518	0.120482	0.213561	0.37155	0.25025	1.05656	0.724638	0.0438251	0.0371126	0.124747	0.320444	0.350877	0.651112	0.462695	0.621547	0.0874221	0.0577201	1.43672	0.57995
540	0.180397	0	0.0628536	0.675676	0.0923574	0.0236518	0.0963855	0.293647	0.318471	0.500501	0.559354	0.658762	0	0.0278345	0.171527	0.256355	0.250627	0.271297	0.578369	0.621547	0.152989	0.03848	1.16306	0.487895
550	0.240529	0.148148	0.0628536	0.337838	0.0923574	0.118259	0.0240964	0.133476	0.530786	0.600601	0.497203	0.592885	0.0613551	0.055669	0.124747	0.341807	0.300752	0.705372	0.578369	0.552486	0.0983499	0.0577201	1.14785	0.533922
560	0	0.0740741	0.0628536	0.202703	0.0230894	0.0236518	0.0963855	0.0266951	0.106157	0.25025	0.683654	1.05402	0.0701201	0.0649471	0.04678	0.234993	0.401003	0.434075	0.289184	0.483425	0.0655666	0.01924	1.21627	0.552334
570	0.0601323	0	0	0.135135	0.115447	0.118259	0.0963855	0.160171	0.477707	0.4004	0.310752	0.658762	0.0701201	0.00927816	0.0623733	0.277718	0.250627	0.488334	0.289184	0.552486	0.0437111	0.0577201	0.980616	0.644389
580	0	0.0740741	0.188561	0.472973	0.0230894	0.0946074	0.144578	0.160171	0.212314	0.850851	0.372902	0.395257	0.03506	0.0463908	0.124747	0.256355	0.300752	0.379816	0.231348	0.483425	0.0983499	0.03848	0.881794	0.57995
590	0	0	0.125707	0.135135	0.115447	0.0946074	0.0240964	0.160171	0.318471	0.45045	0.435053	0.197628	0.026295	0.0463908	0.0779666	0.331126	0.150376	0.325556	0.404858	0.345304	0.0327833	0.0673401	1.04903	0.570745
600	0	0	0	0.472973	0.0230894	0.0709555	0.120482	0.213561	0.265393	0.4004	0.559354	0.329381	0.0525901	0.0463908	0.04678	0.192267	0.300752	0.271297	0.404858	0.483425	0.0764944	0.0577201	0.988217	0.524717
610	0	0	0	0.337838	0.0230894	0.0709555	0.0722892	0.0533903	0.265393	0.45045	0.559354	0.592885	0.00876501	0.00927816	0.14034	0.192267	0.401003	0.325556	0.173511	0.552486	0.0655666	0.0673401	0.782972	0.533922
620	0.0601323	0	0.0628536	0.0675676	0.161625	0.0236518	0.0963855	0.106781	0.424628	0.3003	0.0621504	0.724638	0.00876501	0	0.04678	0.234993	0.401003	0.108519	0.289184	0.276243	0.0327833	0.02886	0.858989	0.635184
630	0	0	0.0628536	0.405405	0.0230894	0.0236518	0.0240964	0.0533903	0.477707	0.500501	0.497203	0.329381	0.026295	0.0463908	0.0779666	0.234993	0.250627	0.759631	0.404858	0.414365	0.0546388	0.03848	0.653744	0.543128
640	0	0	0	0.27027	0.0230894	0	0.0481928	0.0533903	0.318471	0.3003	0.372902	0.395257	0.0438251	0.0371126	0.0623733	0.117496	0.501253	0.271297	0.289184	0.483425	0.0218555	0.00962001	0.729761	0.506306
650	0.0601323	0.0740741	0	0.405405	0.161625	0.0236518	0.0722892	0.0266951	0.424628	0.500501	0.683654	0.395257	0.00876501	0.0371126	0.09356	0.256355	0.250627	0.379816	0.462695	0.345304	0.0546388	0.00962001	0.805777	0.837706
660	0	0.0740741	0.0628536	0.337838	0.0230894	0.0473037	0.0963855	0.160171	0.106157	0.750751	0.186451	0.461133	0.0438251	0.0371126	0.04678	0.256355	0.200501	0.271297	0.404858	0.552486	0.0327833	0	0.615735	0.487895
670	0	0	0.125707	0.0675676	0.0230894	0.0236518	0.0240964	0.0266951	0.424628	0.3003	0.248602	0.461133	0.0525901	0.0278345	0.124747	0.181585	0.501253	0.325556	0.289184	0.621547	0.0109278	0	0.554922	0.708828
680	0	0	0	0.202703	0	0.0236518	0	0.0266951	0.318471	0.500501	0.621504	0.592885	0.026295	0.055669	0.09356	0.106815	0.350877	0.271297	0.404858	0.276243	0.0327833	0	0.524515	0.653595
690	0	0	0	0.135135	0.0461787	0.0473037	0.0240964	0	0.106157	0.2002	0.310752	0.461133	0.0438251	0.0185563	0.124747	0.224311	0.200501	0.596853	0.636206	0.276243	0.0437111	0	0.570125	0.625978
700	0	0	0	0.0675676	0.115447	0	0.0240964	0.106781	0.318471	0.35035	0.559354	0.461133	0.01753	0.0278345	0.109153	0.267037	0.150376	0.162778	0.404858	0.414365	0.0327833	0.00962001	0.63854	0.625978
710	0	0.148148	0	0.202703	0.0461787	0.0473037	0	0.0266951	0.212314	0.2002	0.372902	0.395257	0	0.0463908	0.0779666	0.234993	0.300752	0.162778	0.520532	0.345304	0.0218555	0	0.524515	0.543128
720	0	0	0	0.202703	0.0230894	0.0473037	0.0240964	0.0533903	0.106157	0.3003	0.435053	0.592885	0.01753	0.00927816	0.09356	0.320444	0.451128	0.271297	0.462695	0.414365	0.0218555	0	0.54732	0.570745
730	0.120265	0	0.0628536	0.27027	0	0.0473037	0.0481928	0.0533903	0.106157	0.600601	0.932256	0.395257	0.01753	0.00927816	0.109153	0.149541	0.150376	0.325556	0.289184	0.207182	0.0218555	0.00962001	0.418092	0.644389
740	0	0	0	0.135135	0.0461787	0.0709555	0	0.106781	0.0530786	0.3003	0.310752	0.395257	0.00876501	0.00927816	0.0311867	0.138859	0.250627	0.271297	0.231348	0.345304	0	0.00962001	0.54732	0.4971
750	0	0	0.0628536	0.135135	0.0230894	0.0236518	0.0240964	0.0800854	0.212314	0.500501	0.248602	0.461133	0.00876501	0	0.04678	0.160222	0.200501	0.434075	0.404858	0.483425	0.0327833	0	0.463702	0.543128
760	0	0	0	0.0675676	0.0230894	0	0.0481928	0	0.37155	0.3003	0.310752	0.197628	0.026295	0.00927816	0	0.138859	0.200501	0.217037	0.462695	0.276243	0.0218555	0	0.440897	0.589156
770	0	0	0.0628536	0.135135	0	0	0	0.0800854	0.37155	0.2002	0.559354	0.395257	0.01753	0.0185563	0.0779666	0.160222	0.150376	0.162778	0.173511	0.414365	0	0	0.402889	0.4971
780	0	0	0.0628536	0.0675676	0.0461787	0	0.0240964	0.0533903	0.106157	0.4004	0.372902	0.329381	0.00876501	0	0.0155933	0.117496	0.300752	0.271297	0.173511	0.0690608	0.0218555	0	0.27366	0.451072
790	0	0	0	0.135135	0.0461787	0.0236518	0.0240964	0.0800854	0.106157	0.2002	0.248602	0.131752	0.00876501	0.00927816	0.09356	0.181585	0.150376	0.217037	0.115674	0.345304	0.0109278	0.00962001	0.27366	0.515511
800	0	0	0	0.202703	0.0230894	0.0236518	0	0	0.212314	0.3003	0.186451	0.592885	0.01753	0.00927816	0.04678	0.138859	0.150376	0.434075	0.289184	0.345304	0.0218555	0	0.402889	0.524717
810	0	0	0.188561	0.0675676	0.0230894	0.0236518	0	0	0.37155	0.3003	0.435053	0.263505	0.01753	0.0278345	0.0623733	0.128178	0.250627	0.379816	0.520532	0.276243	0.0218555	0	0.235652	0.589156
820	0.0601323	0	0.0628536	0.135135	0.0230894	0.0236518	0	0.0266951	0.265393	0.25025	0.186451	0.395257	0.00876501	0.0185563	0.04678	0.128178	0.451128	0.271297	0.404858	0.690608	0.0218555	0	0.357279	0.515511
830	0	0	0	0.27027	0	0	0	0	0.159236	0.600601	0.186451	0.658762	0.00876501	0	0.0311867	0.192267	0.150376	0.379816	0.289184	0.276243	0	0	0.288864	0.340606
840	0	0	0	0.135135	0	0	0	0	0.318471	0.500501	0.683654	0.461133	0.00876501	0.0185563	0.0155933	0.106815	0.100251	0.162778	0.289184	0.138122	0	0	0.243254	0.423456
850	0	0	0.125707	0.202703	0	0.0473037	0	0	0.106157	0.1001	0.248602	0.527009	0	0.0185563	0.04678	0.192267	0.200501	0.379816	0.404858	0.207182	0.0218555	0	0.250855	0.3314
860	0	0	0	0.135135	0	0	0	0	0.265393	0.25025	0.559354	0.395257	0.00876501	0.00927816	0.04678	0.117496	0.150376	0.379816	0.173511	0.345304	0.0109278	0	0.235652	0.405045
870	0.120265	0	0	0.135135	0.0230894	0	0	0.0266951	0.159236	0.2002	0.248602	0.461133	0	0.0371126	0.0779666	0.117496	0.200501	0.325556	0.231348	0.276243	0	0	0.18244	0.41425
880	0	0	0	0	0	0.0236518	0.0240964	0.0533903	0.159236	0.25025	0.186451	0.0658762	0	0.00927816	0.0623733	0.138859	0.200501	0.162778	0.289184	0.0690608	0	0	0.159635	0.377428
890	0	0	0.125707	0.135135	0.0230894	0.0236518	0	0	0.212314	0.35035	0.372902	0.461133	0	0.0185563	0.04678	0.0640889	0.150376	0.325556	0.289184	0.138122	0	0	0.220448	0.460278
900	0	0	0	0	0	0	0	0.0266951	0.106157	0.45045	0.0621504	0.197628	0.00876501	0.0185563	0.0155933	0.160222	0.250627	0.271297	0.115674	0.138122	0.0218555	0	0.152033	0.368222
910	0	0	0	0.0675676	0.0230894	0	0	0.0266951	0.212314	0.15015	0.186451	0.329381	0	0	0.0779666	0.106815	0.100251	0.271297	0.115674	0.207182	0	0	0.174838	0.359017
920	0	0	0	0.135135	0	0	0	0	0.0530786	0.15015	0.310752	0.592885	0.00876501	0.0185563	0.0311867	0.0640889	0.250627	0.271297	0.115674	0.138122	0	0	0.167237	0.451072
930	0	0	0.0628536	0.0675676	0.0230894	0.0236518	0	0.0800854	0.159236	0.1001	0.310752	0.461133	0	0.0185563	0.0311867	0.128178	0.200501	0.217037	0.115674	0.345304	0	0	0.197643	0.441867
940	0	0	0	0.0675676	0	0	0	0	0.106157	0.25025	0.248602	0.527009	0.01753	0	0.0311867	0.128178	0.100251	0.162778	0.173511	0.345304	0	0	0.167237	0.41425
950	0	0	0	0.0675676	0	0	0.0240964	0	0.0530786	0.25025	0	0.197628	0.00876501	0	0.0155933	0.0854518	0.0501253	0.108519	0.231348	0.138122	0	0	0.167237	0.285372
960	0	0	0	0.27027	0.0230894	0	0	0	0.37155	0.3003	0.310752	0.263505	0.00876501	0.00927816	0.0155933	0.0961333	0.100251	0.162778	0.173511	0.276243	0	0	0.106423	0.377428
970	0	0	0	0.0675676	0	0.0236518	0	0	0.0530786	0	0.435053	0.395257	0.00876501	0	0	0.138859	0.350877	0.162778	0.347021	0.138122	0.0109278	0.00962001	0.174838	0.294578
980	0	0	0	0	0	0	0	0	0.212314	0.4004	0.0621504	0.329381	0	0	0.0311867	0.128178	0.200501	0.271297	0.462695	0.414365	0	0	0.106423	0.303783
990	0	0	0	0	0	0.0236518	0.0240964	0	0.159236	0.1001	0.0621504	0.263505	0	0.00927816	0	0.160222	0.100251	0.217037	0.115674	0.138122	0	0	0.174838	0.322195
1000	0	0	0.0628536	0	0	0.0236518	0	0	0	0.15015	0.310752	0.461133	0	0	0	0.128178	0.200501	0	0.173511	0.207182	0	0	0.0912201	0.285372
1010	0	0	0	0.0675676	0	0	0	0	0.212314	0.600601	0.248602	0.395257	0.00876501	0	0	0.128178	0.200501	0.325556	0.578369	0.138122	0	0.00962001	0.0836184	0.294578
1020	0	0	0	0.0675676	0	0	0.0481928	0	0.212314	0.3003	0.0621504	0.263505	0	0	0.0311867	0.106815	0.300752	0.434075	0.0578369	0.276243	0	0.00962001	0.167237	0.349811
1030	0	0	0	0.0675676	0	0	0	0.0266951	0.212314	0.3003	0.124301	0.592885	0	0	0.0311867	0.160222	0.150376	0.434075	0.173511	0.138122	0.0109278	0	0.152033	0.24855
1040	0	0	0.0628536	0	0	0	0	0.0266951	0.106157	0.4004	0.435053	0.263505	0.01753	0	0.0311867	0.0747703	0.250627	0.217037	0.173511	0.276243	0	0	0.106423	0.359017
1050	0	0	0.0628536	0.0675676	0.0230894	0	0	0.0533903	0.212314	0.2002	0.186451	0.263505	0.00876501	0.00927816	0.0311867	0.0961333	0.100251	0.325556	0.231348	0.138122	0.0109278	0	0.121627	0.303783
1060	0	0	0	0	0	0.0236518	0.0240964	0	0.106157	0.15015	0.497203	0.263505	0	0	0.0311867	0.0747703	0.200501	0.162778	0.173511	0.414365	0	0	0.144432	0.285372
1070	0	0	0	0.135135	0	0	0.0240964	0.0266951	0.0530786	0.25025	0.186451	0.461133	0.01753	0.0185563	0	0.106815	0.0501253	0.108519	0.115674	0.276243	0	0	0.129228	0.41425
1080	0	0	0	0.135135	0	0	0	0	0.212314	0.4004	0.621504	0.263505	0.00876501	0.00927816	0.0155933	0.128178	0.150376	0.217037	0.0578369	0.345304	0.0109278	0	0.0836184	0.285372
1090	0	0	0	0.0675676	0	0	0	0	0.159236	0.2002	0.248602	0.263505	0.00876501	0	0.0311867	0.0747703	0.200501	0.162778	0.173511	0.414365	0	0	0.0988217	0.285372
1100	0	0	0	0.0675676	0	0.0236518	0.0722892	0	0.106157	0.3003	0.124301	0.527009	0	0	0	0.128178	0.200501	0.325556	0.173511	0.138122	0	0	0.0988217	0.174906
1110	0	0	0	0.202703	0	0	0	0	0.159236	0.45045	0.124301	0.263505	0.00876501	0	0.0311867	0.106815	0.250627	0.108519	0.231348	0.276243	0	0	0.129228	0.276167
1120	0	0	0.125707	0	0	0.0236518	0	0	0	0.1001	0.0621504	0.263505	0.01753	0	0.0155933	0.0961333	0.0501253	0.488334	0.231348	0.0690608	0	0	0.13683	0.184111
1130	0	0	0.0628536	0.0675676	0.0230894	0	0	0	0.159236	0.35035	0.248602	0.329381	0	0.00927816	0	0.0640889	0	0.379816	0.115674	0.0690608	0	0	0.0988217	0.266961
1140	0	0	0	0.135135	0.0230894	0	0	0	0.0530786	0.25025	0.372902	0.263505	0.01753	0	0.0155933	0.138859	0.150376	0.271297	0.404858	0.276243	0	0	0.144432	0.24855
1150	0	0	0	0.0675676	0	0	0	0	0.159236	0.1001	0.372902	0.395257	0	0	0	0.106815	0.200501	0.271297	0.115674	0.621547	0	0	0.129228	0.257756
1160	0	0	0	0.135135	0	0	0	0	0.0530786	0.15015	0.310752	0.592885	0.00876501	0	0.0155933	0.106815	0.0501253	0.217037	0.289184	0.207182	0	0	0.106423	0.257756
1170	0	0	0	0.0675676	0	0	0	0.0266951	0.0530786	0	0.248602	0.395257	0.00876501	0	0.0155933	0.0320444	0.150376	0.217037	0.173511	0.207182	0	0	0.0684151	0.303783
1180	0	0	0	0.27027	0	0	0	0	0.0530786	0.25025	0.124301	0.197628	0	0	0.0155933	0.0534074	0.250627	0.0542594	0	0.345304	0	0	0.0836184	0.174906
1190	0	0	0	0	0	0	0.0240964	0.0266951	0.0530786	0.15015	0.186451	0.131752	0	0	0	0.0747703	0.100251	0.108519	0.173511	0.621547	0	0	0.167237	0.147289
1200	0	0	0	0.27027	0	0	0	0	0.106157	0.2002	0.497203	0.329381	0	0.00927816	0	0.0534074	0.0501253	0.162778	0.173511	0.138122	0	0	0.0912201	0.24855
1210	0	0	0	0	0	0	0	0	0.106157	0.25025	0.248602	0.329381	0.00876501	0	0	0.117496	0.100251	0.0542594	0.0578369	0.138122	0	0	0.0836184	0.220933
1220	0	0	0	0.0675676	0	0	0	0	0.159236	0.1001	0.186451	0.0658762	0	0	0.0155933	0.0534074	0.100251	0.162778	0.0578369	0.138122	0.0109278	0	0.0988217	0.24855
1230	0	0	0	0.135135	0	0	0	0	0	0.2002	0.186451	0.0658762	0	0	0.0155933	0.0640889	0	0.271297	0.173511	0.138122	0	0	0.13683	0.239345
1240	0	0	0	0.135135	0.0230894	0	0	0	0	0.1001	0.248602	0.263505	0	0.00927816	0.0155933	0.0320444	0.0501253	0.0542594	0.0578369	0.276243	0	0	0.0684151	0.156495
1250	0	0	0	0	0.0230894	0	0	0	0.0530786	0.2002	0.310752	0.131752	0	0	0.0155933	0.106815	0.150376	0.162778	0	0.138122	0	0	0.0912201	0.1657
1260	0	0	0	0.202703	0	0	0	0	0.106157	0.2002	0.186451	0.263505	0	0.00927816	0	0.0747703	0	0.108519	0.0578369	0.276243	0	0	0.114025	0.193317
1270	0	0	0	0.135135	0	0	0	0	0	0.3003	0.124301	0.329381	0	0	0	0.0534074	0.200501	0.162778	0.289184	0.138122	0	0	0.0532117	0.24855
1280	0.0601323	0	0	0	0	0	0	0.0266951	0.159236	0.1001	0.310752	0.197628	0.00876501	0	0	0.0640889	0.150376	0.162778	0.173511	0.207182	0	0.00962001	0.0608134	0.138083
1290	0.0601323	0	0	0	0	0	0	0	0.212314	0.15015	0.186451	0.329381	0.00876501	0	0	0.0747703	0.200501	0.217037	0.289184	0.0690608	0	0	0.04561	0.239345
1300	0	0	0	0.0675676	0	0	0	0	0.106157	0.35035	0.124301	0.263505	0.00876501	0	0	0.0640889	0.100251	0.108519	0.231348	0.345304	0	0	0.129228	0.211728
1310	0	0	0	0.0675676	0	0	0	0	0.0530786	0.25025	0.186451	0.329381	0	0	0.0155933	0.0747703	0.150376	0.162778	0.231348	0.0690608	0	0	0.0912201	0.230139
1320	0	0	0	0.0675676	0	0	0	0	0.106157	0.1001	0.186451	0.197628	0	0	0	0.0534074	0.150376	0.217037	0.231348	0.207182	0	0	0.0760167	0.193317
1330	0	0	0	0.0675676	0	0	0	0	0.106157	0.2002	0.186451	0.0658762	0	0	0	0.106815	0.0501253	0	0.115674	0.276243	0	0	0.0912201	0.156495
1340	0	0	0	0.27027	0	0	0	0	0.106157	0.2002	0.248602	0.131752	0	0	0	0.0854518	0.150376	0.162778	0.0578369	0.0690608	0	0	0.04561	0.138083
1350	0	0	0	0	0	0	0	0	0	0.1001	0.186451	0.461133	0	0	0.0155933	0.0534074	0.150376	0.488334	0	0.414365	0	0	0.0988217	0.147289
1360	0	0	0	0.0675676	0	0	0	0	0.159236	0.2002	0.0621504	0.527009	0	0	0	0.0534074	0.150376	0.217037	0.115674	0.138122	0	0	0.106423	0.230139
1370	0	0	0	0.405405	0	0	0	0	0	0.1001	0.186451	0.263505	0	0	0	0.0106815	0.150376	0.108519	0.0578369	0.0690608	0	0	0.04561	0.211728
1380	0	0	0	0	0	0	0	0	0.106157	0.15015	0.248602	0.263505	0.00876501	0	0	0.0427259	0.200501	0.0542594	0.115674	0.207182	0	0	0.0608134	0.202522
1390	0	0	0	0.0675676	0	0	0.0240964	0	0	0.2002	0.186451	0.329381	0	0	0	0.0854518	0	0.271297	0.115674	0.0690608	0	0	0.0836184	0.147289
1400	0	0	0	0.0675676	0	0	0	0	0.0530786	0.4004	0.186451	0.197628	0	0	0.0155933	0.0854518	0.100251	0.108519	0.0578369	0.0690608	0	0	0.144432	0.1657
1410	0	0	0	0	0	0	0	0.0533903	0.0530786	0.3003	0.0621504	0.197628	0.00876501	0	0	0.0640889	0.100251	0.271297	0.173511	0.276243	0	0	0.0380084	0.184111
1420	0	0	0	0	0	0	0	0	0	0.15015	0.186451	0.131752	0	0	0.0155933	0.0640889	0.0501253	0.217037	0.173511	0.276243	0	0	0.0988217	0.174906
1430	0	0	0	0.0675676	0	0	0	0	0.212314	0.1001	0.0621504	0	0.00876501	0	0	0.0534074	0.100251	0.217037	0.0578369	0.414365	0	0	0.04561	0.138083
1440	0	0	0	0	0	0	0	0	0	0.1001	0.0621504	0.263505	0.00876501	0	0.04678	0.0534074	0	0.162778	0.173511	0	0	0	0.0380084	0.239345
1450	0	0	0	0.0675676	0	0	0	0	0.265393	0.3003	0.186451	0.263505	0	0	0.0155933	0.0854518	0.150376	0.325556	0.0578369	0.0690608	0	0	0.0684151	0.184111
1460	0	0	0	0.135135	0	0	0	0	0	0.500501	0.124301	0.329381	0.00876501	0	0.0311867	0.0534074	0.0501253	0.0542594	0.0578369	0.276243	0	0	0.0304067	0.138083
1470	0	0	0	0.0675676	0	0	0	0	0	0	0.310752	0.131752	0	0	0	0.0534074	0.150376	0.108519	0.289184	0.138122	0	0	0.106423	0.128878
1480	0	0	0	0.135135	0	0	0	0	0	0.1001	0	0.0658762	0	0	0.0155933	0.0320444	0.0501253	0.162778	0.0578369	0.138122	0	0	0.0684151	0.184111
1490	0	0	0	0.0675676	0.0230894	0	0	0	0	0.1001	0.124301	0.395257	0	0	0	0.0320444	0.150376	0.217037	0.404858	0.138122	0	0	0.0836184	0.184111
1500	0	0	0	0	0	0	0	0	0.0530786	0.2002	0.186451	0.197628	0	0	0	0.0854518	0.200501	0.0542594	0.0578369	0.276243	0	0	0.0532117	0.119672
1510	0	0	0	0.0675676	0	0	0	0	0	0.0500501	0.124301	0.131752	0	0	0	0.0427259	0.200501	0.108519	0.0578369	0.276243	0	0	0.0532117	0.147289
1520	0	0	0	0.135135	0	0	0	0	0	0.1001	0.248602	0.131752	0	0.00927816	0	0.106815	0.100251	0.271297	0.347021	0.207182	0	0	0.121627	0.128878
1530	0	0	0	0	0	0	0	0	0.106157	0.0500501	0.248602	0.131752	0	0	0	0.0534074	0.100251	0	0.115674	0.207182	0	0	0.0532117	0.156495
1540	0	0	0	0.0675676	0	0	0	0	0.106157	0.0500501	0.248602	0.395257	0.00876501	0	0	0.0747703	0.0501253	0.162778	0.0578369	0.414365	0	0	0.0760167	0.119672
1550	0	0	0	0	0	0	0	0	0.212314	0.1001	0.0621504	0.131752	0	0	0	0.0640889	0.100251	0.108519	0	0.345304	0	0	0.0608134	0.128878
1560	0	0	0	0.0675676	0	0	0	0	0.0530786	0.1001	0	0.0658762	0	0	0.0155933	0.0427259	0.100251	0.0542594	0	0.138122	0	0	0.0760167	0.147289
1570	0	0	0	0.135135	0	0	0	0	0.106157	0.1001	0.124301	0.197628	0	0	0	0.0640889	0.0501253	0.271297	0.173511	0.345304	0	0	0.106423	0.128878
1580	0	0	0	0.0675676	0	0	0	0	0	0.0500501	0.186451	0.527009	0	0	0.0155933	0.0320444	0.100251	0.0542594	0.0578369	0.207182	0	0	0.0608134	0.156495
1590	0	0	0	0.0675676	0	0	0	0	0.0530786	0.15015	0.248602	0.0658762	0	0.00927816	0.0155933	0.0854518	0.150376	0.162778	0.231348	0.0690608	0	0	0.0836184	0.174906
1600	0	0	0	0	0	0	0	0	0.106157	0.25025	0.186451	0.0658762	0.00876501	0	0.0155933	0.117496	0.250627	0.325556	0.173511	0.138122	0	0	0.0912201	0.128878
1610	0	0	0	0.0675676	0	0	0	0	0.0530786	0.0500501	0.186451	0.131752	0	0	0.0155933	0.0427259	0.0501253	0.217037	0.0578369	0.207182	0	0	0.0760167	0.128878
1620	0	0	0	0.202703	0	0	0	0	0.0530786	0.15015	0.124301	0.197628	0	0	0	0.0747703	0.150376	0.271297	0.0578369	0.345304	0	0	0.106423	0.202522
1630	0	0	0	0.0675676	0	0	0	0	0	0.0500501	0.124301	0.131752	0	0	0	0.0534074	0	0.108519	0.115674	0.138122	0	0	0.04561	0.128878
1640	0	0	0	0.0675676	0	0	0	0	0.159236	0	0.0621504	0.0658762	0	0	0	0.0640889	0	0.108519	0	0.276243	0.0109278	0	0.0836184	0.101261
1650	0	0	0.0628536	0	0	0	0	0	0	0	0.248602	0.197628	0	0	0	0.0534074	0	0.162778	0	0.276243	0	0	0.0380084	0.08285
1660	0	0	0	0.135135	0	0	0	0	0.159236	0.1001	0.0621504	0.0658762	0	0	0	0.0320444	0	0.162778	0.115674	0.0690608	0	0	0.0988217	0.156495
1670	0	0	0	0.405405	0	0	0.0240964	0	0	0.1001	0.248602	0.197628	0	0	0	0.021363	0.100251	0.217037	0.173511	0.414365	0	0	0.0532117	0.138083
1680	0	0	0	0.135135	0.0230894	0	0	0	0.106157	0.25025	0.186451	0	0	0	0	0.0534074	0.0501253	0.271297	0.0578369	0.207182	0	0	0.0608134	0.128878
1690	0	0	0	0.135135	0	0	0	0	0.106157	0.1001	0.124301	0.0658762	0	0.00927816	0	0.0747703	0.0501253	0.379816	0.0578369	0.0690608	0	0	0.0532117	0.1657
1700	0	0	0	0.135135	0	0	0	0	0.0530786	0.15015	0.186451	0.329381	0	0	0.0155933	0.0106815	0.200501	0.0542594	0.173511	0.138122	0	0	0.0684151	0.128878
1710	0	0	0	0.0675676	0	0	0	0	0.106157	0.15015	0.186451	0.131752	0	0	0	0.021363	0.0501253	0.217037	0	0.138122	0	0	0.022805	0.08285
1720	0	0	0	0.135135	0	0	0	0	0.159236	0.2002	0.0621504	0.263505	0	0.00927816	0	0.0854518	0.100251	0.217037	0.0578369	0.276243	0	0	0.0836184	0.0920556
1730	0	0	0	0.337838	0	0	0	0	0.0530786	0.15015	0.186451	0.197628	0	0.00927816	0	0.021363	0.100251	0.217037	0.0578369	0.207182	0	0	0.0684151	0.138083
1740	0	0	0.0628536	0.0675676	0	0	0	0	0.0530786	0.1001	0.0621504	0.329381	0	0	0	0.021363	0.0501253	0.162778	0	0.276243	0	0	0.0836184	0.138083
1750	0	0	0	0.0675676	0	0	0	0	0.0530786	0.1001	0.186451	0.197628	0	0	0	0.0534074	0.0501253	0.108519	0	0.345304	0	0	0.0760167	0.128878
1760	0	0	0	0	0	0	0	0	0.0530786	0.0500501	0.310752	0.197628	0	0	0	0.021363	0.100251	0.0542594	0.0578369	0.207182	0	0	0.0532117	0.119672
1770	0	0	0	0.0675676	0	0	0	0	0.106157	0.1001	0.124301	0.263505	0.00876501	0	0.0155933	0.021363	0.150376	0.0542594	0.173511	0.0690608	0	0	0.0304067	0.1657
1780	0	0	0	0.0675676	0	0	0	0	0.0530786	0.1001	0.186451	0.263505	0	0	0	0.0534074	0	0.108519	0.0578369	0.0690608	0	0	0.0836184	0.0736445
1790	0	0	0	0.0675676	0	0	0	0	0	0.0500501	0	0.197628	0	0	0.0155933	0.0427259	0.0501253	0.217037	0.173511	0.276243	0	0	0.0912201	0.202522
1800	0	0	0	0.0675676	0	0	0	0	0	0.15015	0.0621504	0.197628	0	0	0	0.0640889	0.0501253	0.162778	0.0578369	0.0690608	0	0	0.114025	0.0920556
1810	0	0	0	0	0	0	0	0	0.0530786	0.1001	0	0.197628	0	0	0.0155933	0.021363	0	0	0.231348	0.138122	0	0	0.0760167	0.119672
1820	0	0	0	0.135135	0	0	0	0	0.0530786	0.15015	0.0621504	0.197628	0	0	0.0155933	0.021363	0.0501253	0.162778	0.0578369	0.138122	0	0	0.0608134	0.138083
1830	0	0	0	0.0675676	0	0	0	0	0.159236	0	0.124301	0.0658762	0	0	0	0.021363	0.100251	0.108519	0.115674	0.0690608	0	0	0.0684151	0.156495
1840	0	0	0	0	0	0	0	0	0	0.0500501	0.124301	0.197628	0	0	0	0.021363	0.100251	0	0.115674	0.552486	0	0	0.0608134	0.119672
1850	0	0	0	0.135135	0	0	0	0	0.0530786	0.0500501	0.248602	0.0658762	0	0	0	0.0320444	0.0501253	0.108519	0.173511	0.276243	0	0	0.0684151	0.119672
1860	0	0	0	0	0	0	0	0	0.0530786	0.1001	0.0621504	0.263505	0	0	0.0155933	0.0427259	0.150376	0.0542594	0	0.207182	0	0	0.0532117	0.128878
1870	0	0	0	0.0675676	0	0	0	0	0.212314	0.1001	0.248602	0.131752	0	0	0.0155933	0.0106815	0.0501253	0.0542594	0.0578369	0.414365	0	0	0.0684151	0.138083
1880	0	0	0	0.202703	0	0	0	0	0.0530786	0.15015	0.124301	0.263505	0	0	0	0.021363	0	0.0542594	0.173511	0.138122	0	0	0.04561	0.1657
1890	0	0	0	0.0675676	0	0	0	0	0.0530786	0.15015	0	0.0658762	0	0	0	0.0534074	0	0.217037	0.115674	0.276243	0	0	0.0684151	0.128878
1900	0	0	0	0.0675676	0	0	0	0	0.106157	0.2002	0.0621504	0.0658762	0	0	0.0155933	0.0106815	0.100251	0.271297	0.0578369	0.207182	0	0	0.04561	0.110467
1910	0	0	0	0.202703	0	0	0	0	0	0.2002	0.0621504	0.131752	0.00876501	0	0.0155933	0.021363	0	0	0.0578369	0.0690608	0	0	0.0760167	0.128878
1920	0	0	0	0	0	0	0	0	0.0530786	0.25025	0.310752	0.395257	0	0	0	0.0427259	0.150376	0.162778	0.115674	0.0690608	0	0.00962001	0.0684151	0.156495
1930	0	0	0	0	0	0	0	0	0.0530786	0.0500501	0.248602	0.0658762	0	0	0.0155933	0.0320444	0.0501253	0.0542594	0.115674	0.276243	0	0	0.0912201	0.110467
1940	0	0	0	0	0	0	0	0	0.106157	0.15015	0.0621504	0.263505	0	0	0	0.021363	0.150376	0.162778	0.173511	0.0690608	0	0	0.0988217	0.147289
1950	0	0	0	0.135135	0	0	0	0	0.106157	0.1001	0.0621504	0	0.00876501	0	0	0.0640889	0.0501253	0.0542594	0	0.0690608	0	0	0.0608134	0.138083
1960	0	0	0	0.0675676	0	0	0	0	0.0530786	0.0500501	0.0621504	0.131752	0	0	0.0311867	0.0427259	0.100251	0.108519	0.231348	0.0690608	0	0	0.0988217	0.0736445
1970	0	0	0	0.0675676	0	0	0	0	0.0530786	0.0500501	0.0621504	0.263505	0.00876501	0	0	0.021363	0.0501253	0	0.115674	0.138122	0	0	0.0836184	0.119672
1980	0	0	0	0	0	0	0	0	0.0530786	0.0500501	0.124301	0.263505	0	0	0	0.0320444	0	0.162778	0	0.138122	0	0	0.022805	0.119672
1990	0	0	0	0.135135	0	0	0	0	0	0.15015	0.0621504	0.0658762	0.00876501	0	0	0.021363	0.0501253	0.108519	0	0.276243	0	0	0.0532117	0.101261
2000	0	0	0	0.0675676	0.0230894	0	0	0	0	0.0500501	0.186451	0.131752	0	0	0.0155933	0.0320444	0.100251	0.0542594	0.173511	0.138122	0	0	0.0836184	0.138083
2010	0	0	0	0.0675676	0	0	0	0	0	0.15015	0.124301	0	0	0	0.0311867	0.021363	0	0.108519	0.0578369	0.207182	0	0	0.0912201	0.119672
2020	0	0	0	0	0	0	0	0	0.159236	0.1001	0.124301	0.131752	0	0	0	0	0.100251	0.162778	0.115674	0.0690608	0	0	0.114025	0.0736445
2030	0	0	0	0	0	0	0	0	0.106157	0.15015	0.0621504	0.131752	0	0	0	0.0427259	0.0501253	0.162778	0.115674	0.207182	0	0	0.022805	0.0920556
2040	0	0	0	0	0	0	0	0	0	0.0500501	0.186451	0.0658762	0	0	0	0.021363	0	0	0.0578369	0.414365	0	0	0.0836184	0.0920556
2050	0	0	0	0	0	0	0	0	0.106157	0.25025	0.124301	0.263505	0	0	0	0.0640889	0	0.0542594	0.0578369	0.138122	0	0	0.0684151	0.110467
2060	0	0	0	0.0675676	0	0	0	0	0.106157	0.1001	0.0621504	0.263505	0	0	0	0.0106815	0.0501253	0.0542594	0.0578369	0.207182	0	0	0.0532117	0.138083
2070	0	0	0	0.0675676	0	0	0	0	0.265393	0.1001	0.124301	0.131752	0	0	0	0.021363	0	0.108519	0.115674	0.207182	0	0	0.022805	0.110467
2080	0	0	0	0	0.0230894	0	0	0	0.0530786	0.0500501	0	0.197628	0	0	0	0	0	0.0542594	0.115674	0.345304	0	0	0.114025	0.184111
2090	0	0	0	0.135135	0	0	0	0	0.106157	0.0500501	0.0621504	0	0	0	0	0.0427259	0.100251	0.271297	0.173511	0.138122	0	0	0.0380084	0.0920556
2100	0	0	0	0	0.0230894	0	0	0	0.159236	0.0500501	0.124301	0.197628	0	0	0.0155933	0.0534074	0	0.108519	0.173511	0.207182	0	0	0.0608134	0.08285
2110	0	0	0	0	0	0	0	0	0	0.1001	0	0	0	0	0	0.0106815	0.0501253	0.0542594	0.0578369	0.0690608	0	0	0.0304067	0.0920556
2120	0	0	0	0	0	0	0	0	0.106157	0.0500501	0.124301	0.131752	0	0	0	0.0534074	0.0501253	0.162778	0	0	0	0	0.0532117	0.1657
2130	0	0	0	0	0	0	0	0	0	0.2002	0	0.197628	0	0	0	0.0427259	0.0501253	0.0542594	0	0.0690608	0	0	0.0912201	0.138083
2140	0	0	0	0.135135	0	0	0	0	0.0530786	0.15015	0.0621504	0.131752	0	0	0.0155933	0.0320444	0.0501253	0.108519	0.0578369	0.138122	0	0	0.0304067	0.0920556
2150	0	0	0	0	0	0	0	0	0	0.15015	0	0.131752	0	0	0	0.0320444	0	0.108519	0.115674	0.0690608	0	0	0.0684151	0.0644389
2160	0	0	0	0	0	0	0	0	0.106157	0.0500501	0	0.131752	0	0	0	0.0106815	0.150376	0.162778	0.0578369	0.207182	0	0	0.0532117	0.119672
2170	0	0	0	0.0675676	0	0	0	0	0	0.15015	0	0.329381	0	0	0	0.0106815	0.100251	0	0.0578369	0	0	0	0.0380084	0.110467
2180	0	0	0	0	0	0	0	0	0.0530786	0	0.124301	0	0	0	0.0155933	0.021363	0.100251	0.108519	0.115674	0.345304	0	0	0.0380084	0.138083
2190	0	0	0	0.135135	0	0	0	0	0.106157	0.1001	0.124301	0.131752	0	0	0	0.0534074	0.0501253	0	0	0.345304	0	0	0.0380084	0.0644389
2200	0	0	0	0.202703	0	0	0.0240964	0	0.0530786	0.0500501	0.124301	0	0	0	0	0.0747703	0.150376	0.217037	0.0578369	0.276243	0	0	0.0684151	0.0736445
2210	0	0	0	0.0675676	0	0	0	0	0.0530786	0	0	0.197628	0	0	0	0.0320444	0.0501253	0.0542594	0.0578369	0.0690608	0	0	0.0608134	0.0736445
2220	0	0	0	0.0675676	0	0	0	0	0.159236	0.0500501	0.124301	0.197628	0	0	0	0.021363	0	0	0.0578369	0	0	0	0.0532117	0.138083
2230	0	0	0	0	0	0	0	0	0	0.15015	0	0.0658762	0	0	0	0.021363	0.0501253	0.108519	0	0.138122	0	0	0.0836184	0.128878
2240	0	0	0	0.0675676	0	0	0	0	0.106157	0.1001	0.0621504	0.131752	0	0	0	0.021363	0.0501253	0	0.115674	0	0	0	0.0152033	0.119672
2250	0	0	0	0.135135	0	0	0	0	0.0530786	0	0.124301	0.0658762	0	0	0	0.021363	0	0.0542594	0	0.207182	0	0	0.0532117	0.08285
2260	0	0	0	0	0	0	0	0	0.0530786	0.0500501	0.124301	0.0658762	0	0	0	0.0106815	0.0501253	0	0.0578369	0.276243	0	0	0.0988217	0.0920556
2270	0	0	0	0.0675676	0	0	0	0	0.0530786	0	0.124301	0.197628	0	0	0	0.021363	0.0501253	0	0.115674	0.0690608	0	0	0.0684151	0.08285
2280	0	0	0	0	0	0	0	0	0.106157	0.0500501	0.124301	0.131752	0	0	0	0.0320444	0.100251	0.108519	0	0.0690608	0	0	0.0532117	0.0920556
2290	0	0	0	0.0675676	0	0	0	0	0.0530786	0.15015	0	0.0658762	0	0	0	0.0320444	0.0501253	0	0.115674	0.0690608	0	0	0.0532117	0.0920556
2300	0	0	0	0	0	0	0	0	0.106157	0.1001	0.0621504	0.197628	0	0	0.0155933	0.0747703	0.100251	0.108519	0.0578369	0.138122	0	0	0.022805	0.138083
2310	0	0	0	0.135135	0	0	0	0	0	0.0500501	0.0621504	0.0658762	0	0	0	0.021363	0.0501253	0.108519	0	0.138122	0	0	0.0380084	0.138083
2320	0	0	0	0	0	0	0	0	0.106157	0.1001	0.0621504	0.263505	0.00876501	0	0.0311867	0.021363	0	0.0542594	0	0.138122	0	0	0.022805	0.128878
2330	0	0	0	0	0	0	0	0	0.0530786	0.0500501	0	0.131752	0	0	0	0.0427259	0	0	0.115674	0.207182	0	0	0.0608134	0.110467
2340	0	0	0	0	0	0	0	0	0.0530786	0.15015	0	0	0	0	0	0.021363	0	0	0.0578369	0.0690608	0	0	0.0760167	0.101261
2350	0	0	0	0.135135	0	0	0	0	0.0530786	0.0500501	0.0621504	0.131752	0	0	0.0155933	0.021363	0.0501253	0.162778	0.115674	0.0690608	0	0	0.0988217	0.0736445
2360	0	0	0	0	0	0	0	0	0	0	0.0621504	0.131752	0	0	0.0155933	0.0747703	0	0	0.0578369	0	0	0	0.0304067	0.138083
2370	0	0	0	0.0675676	0	0	0	0	0.0530786	0.1001	0.0621504	0.0658762	0	0	0.0155933	0.021363	0.100251	0	0	0.138122	0	0	0.0608134	0.128878
2380	0	0	0	0.0675676	0	0	0	0	0.159236	0	0.0621504	0.131752	0	0	0	0.0106815	0.0501253	0.162778	0.0578369	0.0690608	0	0	0.0380084	0.08285
2390	0	0	0	0.0675676	0	0	0	0.0266951	0	0	0.0621504	0.0658762	0	0	0	0.021363	0.0501253	0.0542594	0.0578369	0.0690608	0	0	0.0532117	0.0736445
2400	0	0	0	0.135135	0	0	0	0	0.0530786	0.15015	0	0.329381	0	0	0	0.021363	0	0.0542594	0	0.138122	0	0	0.0532117	0.147289
2410	0	0	0	0	0	0	0	0	0	0	0.0621504	0.131752	0	0	0	0	0.0501253	0.217037	0.0578369	0	0	0	0.0760167	0.119672
2420	0	0	0	0.135135	0	0	0	0	0	0.1001	0.0621504	0.131752	0	0	0	0.0427259	0	0.108519	0.115674	0.207182	0	0	0.04561	0.128878
2430	0	0	0	0.0675676	0	0	0	0	0.0530786	0.2002	0	0.329381	0	0	0	0.0106815	0.0501253	0.271297	0	0.345304	0	0	0.0532117	0.0644389
2440	0	0	0	0.135135	0	0	0	0	0	0	0	0.0658762	0	0	0	0	0	0.0542594	0.0578369	0.0690608	0	0	0.0912201	0.119672
2450	0	0	0	0.0675676	0	0	0	0	0.0530786	0.15015	0.186451	0	0	0	0	0.021363	0.0501253	0.108519	0	0	0	0	0.0608134	0.128878
2460	0	0	0	0.0675676	0	0	0	0	0	0	0.0621504	0.0658762	0	0	0	0.021363	0.0501253	0.162778	0.0578369	0.207182	0	0	0.0684151	0.119672
2470	0	0	0	0	0	0	0	0	0	0.1001	0.0621504	0.131752	0	0	0	0.0427259	0	0.0542594	0	0	0	0	0.0532117	0.101261
2480	0	0	0	0	0	0	0	0	0	0.1001	0.0621504	0.197628	0	0	0	0.0427259	0	0	0.115674	0.0690608	0	0	0.0912201	0.110467
2490	0	0	0	0.135135	0	0	0	0	0	0.0500501	0	0.0658762	0	0	0	0.0427259	0.0501253	0	0.115674	0.0690608	0	0	0.0684151	0.110467
2500	0	0	0	0	0	0	0	0	0	0.2002	0.0621504	0.131752	0	0	0	0.0106815	0	0.108519	0	0.0690608	0	0	0.0608134	0.0920556
2510	0	0	0	0	0	0	0	0	0	0.0500501	0.0621504	0.0658762	0	0	0	0.021363	0.0501253	0	0	0.138122	0	0	0.04561	0.0644389
2520	0	0	0	0.0675676	0	0	0	0	0	0.0500501	0	0.0658762	0	0	0	0.0106815	0	0.0542594	0	0.138122	0	0	0.0532117	0.101261
2530	0	0	0	0	0	0	0	0	0	0.0500501	0	0.0658762	0	0	0	0.021363	0	0.108519	0.0578369	0.0690608	0	0	0.0760167	0.128878
2540	0	0	0	0	0	0	0	0	0	0.0500501	0	0.263505	0	0	0	0.0320444	0	0.108519	0.115674	0.0690608	0	0	0.0760167	0.128878
2550	0	0	0	0.27027	0	0	0	0	0	0.1001	0	0.197628	0	0	0.0155933	0.0320444	0.0501253	0.0542594	0	0.207182	0	0	0.0608134	0.08285
2560	0	0	0	0	0	0	0	0	0	0.0500501	0	0.0658762	0	0	0	0.0106815	0.0501253	0.325556	0.0578369	0	0	0	0.0760167	0.128878
2570	0	0	0	0	0	0	0	0	0.0530786	0.0500501	0	0.329381	0	0	0	0.021363	0.100251	0	0.0578369	0.0690608	0	0	0.0532117	0.147289
2580	0	0	0	0	0	0	0	0	0.0530786	0.1001	0.0621504	0.197628	0	0	0	0.021363	0.0501253	0.0542594	0.0578369	0.138122	0	0	0.0684151	0.119672
2590	0	0	0	0.135135	0	0	0	0	0.0530786	0.15015	0.0621504	0.0658762	0	0	0.0155933	0.0106815	0.0501253	0.0542594	0.0578369	0	0	0	0.0608134	0.0920556
2600	0	0	0	0	0	0	0	0	0.0530786	0	0.124301	0.0658762	0	0	0	0.021363	0	0	0.115674	0	0	0	0.04561	0.110467
2610	0	0	0	0	0	0	0	0	0	0.1001	0.0621504	0.0658762	0	0	0.0155933	0.021363	0	0.108519	0	0.345304	0	0	0.0836184	0.156495
2620	0	0	0	0	0	0	0	0	0	0.0500501	0.124301	0.0658762	0	0	0	0	0.100251	0.108519	0.0578369	0.0690608	0	0	0.0304067	0.0920556
2630	0	0	0	0	0	0	0	0	0.0530786	0	0.0621504	0	0	0	0	0.0106815	0.0501253	0.0542594	0.0578369	0.0690608	0	0	0.0532117	0.101261
2640	0	0	0	0	0	0	0	0	0.106157	0.1001	0.124301	0.131752	0	0	0	0	0	0.0542594	0	0.0690608	0	0	0.022805	0.174906
2650	0	0	0	0.0675676	0.0230894	0	0	0	0.0530786	0.0500501	0.0621504	0.0658762	0	0	0	0.0106815	0.0501253	0.0542594	0.115674	0.0690608	0	0	0.0380084	0.08285
2660	0	0	0	0	0	0	0	0	0.159236	0.1001	0.0621504	0	0	0	0	0.0106815	0.0501253	0.108519	0	0.0690608	0	0	0.0532117	0.128878
2670	0	0	0	0.0675676	0	0	0	0	0	0.1001	0.124301	0.131752	0	0	0	0	0.0501253	0.0542594	0.0578369	0.0690608	0	0	0.0380084	0.08285
2680	0	0	0	0.0675676	0	0	0	0	0	0.1001	0	0	0	0	0	0.021363	0.0501253	0.108519	0.0578369	0	0	0	0.0608134	0.128878
2690	0	0	0	0.135135	0	0	0	0	0	0.0500501	0.124301	0.197628	0	0	0	0.021363	0	0.0542594	0.115674	0.138122	0	0	0.0684151	0.08285
2700	0	0	0	0	0	0	0	0	0.159236	0.0500501	0	0.0658762	0	0	0	0.021363	0.0501253	0.108519	0	0.138122	0	0	0.0988217	0.156495
2710	0	0	0	0.0675676	0	0	0	0	0	0	0.0621504	0	0	0	0	0.021363	0	0.0542594	0.173511	0.138122	0	0	0.0532117	0.128878
2720	0	0	0	0.202703	0	0	0	0	0	0	0.124301	0	0	0	0	0.0106815	0.0501253	0	0	0.0690608	0	0	0.04561	0.101261
2730	0	0	0	0	0	0	0	0	0	0.0500501	0	0.197628	0	0	0	0.0320444	0.0501253	0.108519	0	0.138122	0	0	0.0608134	0.101261
2740	0	0	0	0.135135	0	0	0	0	0.0530786	0	0.0621504	0.0658762	0	0	0	0.0427259	0	0.0542594	0.115674	0.0690608	0	0	0.0532117	0.110467
2750	0	0	0	0.0675676	0	0	0	0	0	0	0.0621504	0.0658762	0	0	0	0	0.0501253	0	0	0.138122	0	0	0.0380084	0.08285
2760	0	0	0	0.0675676	0	0	0	0	0.0530786	0.15015	0.0621504	0.197628	0	0	0	0.0106815	0	0.162778	0	0	0	0	0.0532117	0.101261
2770	0	0	0	0	0	0	0	0	0	0.0500501	0.0621504	0	0.00876501	0	0.0155933	0	0	0.0542594	0.0578369	0.138122	0	0	0.0608134	0.0920556
2780	0	0	0	0	0	0	0	0	0.0530786	0	0	0.197628	0	0	0	0.0106815	0.0501253	0	0	0	0	0	0.0988217	0.0644389
2790	0	0	0	0	0	0	0	0	0	0.0500501	0.124301	0	0	0	0	0.0106815	0	0.0542594	0.0578369	0.0690608	0	0	0.0608134	0.128878
2800	0	0	0	0	0	0	0	0	0.0530786	0.0500501	0	0.131752	0	0	0	0	0	0	0	0	0	0	0.0380084	0.147289
2810	0	0	0	0	0	0	0	0	0.0530786	0.0500501	0	0.0658762	0	0	0	0.0106815	0.0501253	0.0542594	0.0578369	0.138122	0	0	0.0608134	0.110467
2820	0	0	0	0	0	0	0	0	0.106157	0	0.0621504	0.0658762	0	0	0	0.021363	0	0.162778	0	0.0690608	0	0	0.0152033	0.0920556
2830	0	0	0	0	0	0	0	0	0	0.0500501	0	0	0	0	0	0.021363	0.0501253	0.0542594	0	0.138122	0	0	0.0836184	0.156495
2840	0	0	0	0	0	0	0	0	0	0	0	0	0	0	0	0	0	0.217037	0.0578369	0.138122	0	0	0.0608134	0.128878
2850	0	0	0	0.0675676	0	0	0	0	0.0530786	0.0500501	0.0621504	0.0658762	0	0	0	0	0.0501253	0.0542594	0.0578369	0.0690608	0	0	0.0380084	0.0368222
2860	0	0	0	0	0	0	0	0	0	0	0.124301	0	0	0	0	0.0106815	0.0501253	0.0542594	0	0.138122	0	0	0.0684151	0.0920556
2870	0	0	0	0	0	0	0	0	0.0530786	0	0	0	0	0	0	0	0	0.108519	0	0	0	0	0.0988217	0.184111
2880	0	0	0	0.0675676	0	0	0.0240964	0	0.159236	0.0500501	0.0621504	0	0	0	0	0.0320444	0	0.162778	0.0578369	0.207182	0	0	0.022805	0.119672
2890	0	0	0	0.0675676	0	0	0	0	0.0530786	0	0	0.131752	0	0	0	0.021363	0	0.108519	0	0.0690608	0	0	0.0532117	0.08285
2900	0	0	0	0	0	0	0	0	0	0	0.0621504	0.0658762	0	0	0	0	0.100251	0.162778	0	0.138122	0	0	0.04561	0.119672
2910	0	0	0	0	0	0	0	0	0	0.0500501	0	0.131752	0	0	0	0	0.0501253	0.162778	0.0578369	0.138122	0	0	0.0380084	0.119672
2920	0	0	0	0	0	0	0	0	0	0	0.0621504	0.0658762	0	0	0	0	0	0	0	0.0690608	0	0	0.0532117	0.101261
2930	0	0	0	0	0	0	0	0	0	0.0500501	0.0621504	0.131752	0	0	0.0155933	0	0	0.0542594	0	0	0	0	0.0684151	0.0920556
2940	0	0	0	0.135135	0	0	0	0	0	0	0.0621504	0.0658762	0	0	0	0.021363	0	0	0	0.0690608	0	0	0.0836184	0.0644389
2950	0	0	0	0	0	0	0	0	0.0530786	0	0.0621504	0.0658762	0	0	0	0.0106815	0.100251	0.0542594	0.115674	0.0690608	0	0	0.0608134	0.08285
2960	0	0	0	0.0675676	0	0	0	0	0.0530786	0.0500501	0	0.0658762	0	0	0	0	0	0.0542594	0	0.138122	0	0	0.0760167	0.138083
2970	0	0	0	0	0	0	0	0	0.106157	0.1001	0	0	0	0	0	0	0	0.0542594	0.0578369	0.0690608	0	0	0.04561	0.110467
2980	0	0	0	0.0675676	0	0	0	0	0	0.0500501	0.124301	0	0	0	0	0	0	0.0542594	0	0.276243	0	0	0.0760167	0.0736445
2990	0	0	0.0628536	0	0	0	0	0	0.0530786	0.0500501	0.0621504	0	0	0	0	0	0.0501253	0.0542594	0	0.138122	0	0	0.0760167	0.110467
3000	0	0	0	0	0	0	0	0	0.0530786	0	0.0621504	0	0	0	0	0.0106815	0	0.108519	0	0.0690608	0	0	0.04561	0.08285
3010	0	0	0	0.0675676	0	0	0	0	0	0.0500501	0.0621504	0	0	0	0	0.021363	0	0.162778	0.0578369	0	0	0	0.0684151	0.119672
3020	0	0	0	0.135135	0	0	0	0	0	0.1001	0	0	0.00876501	0	0	0	0	0.108519	0	0.207182	0	0	0.0608134	0.128878
3030	0	0	0	0	0	0	0	0	0	0.1001	0	0.0658762	0	0	0	0	0.0501253	0	0	0	0	0	0.0380084	0.0644389
3040	0	0	0	0	0	0	0	0	0	0	0.0621504	0	0	0	0	0	0	0	0	0.276243	0	0	0.0304067	0.0644389
3050	0	0	0	0	0	0	0	0	0	0	0.0621504	0.329381	0	0	0	0.0106815	0	0	0.0578369	0.0690608	0	0	0.04561	0.0920556
3060	0	0	0	0.135135	0	0	0	0	0	0.0500501	0.0621504	0	0	0	0	0.021363	0.0501253	0	0.0578369	0.0690608	0	0	0.0380084	0.0920556
3070	0	0	0	0.202703	0	0	0	0	0	0	0	0	0	0	0	0.0320444	0	0	0	0	0	0	0.0988217	0.08285
3080	0	0	0	0.0675676	0	0	0	0.0266951	0	0.1001	0	0.0658762	0	0	0	0	0	0.0542594	0.0578369	0.0690608	0	0	0.0836184	0.0920556
3090	0	0	0	0.0675676	0	0	0	0	0	0.1001	0.0621504	0	0	0	0	0.0106815	0.0501253	0	0.0578369	0.138122	0	0	0.0608134	0.0736445
3100	0	0	0	0.0675676	0	0	0	0	0	0	0	0	0	0	0	0.021363	0	0	0.0578369	0.0690608	0	0	0.04561	0.128878
3110	0	0	0	0	0	0	0	0	0	0	0	0	0	0	0	0.0106815	0	0.0542594	0	0	0	0	0.0608134	0.0644389
3120	0	0	0	0.0675676	0	0	0	0	0	0	0	0	0	0	0	0	0.100251	0.0542594	0	0.138122	0	0	0.0608134	0.101261
3130	0	0	0	0	0	0	0	0	0	0	0.0621504	0.131752	0	0	0	0.0106815	0.0501253	0.0542594	0	0.0690608	0	0	0.0836184	0.119672
3140	0	0	0	0	0	0	0	0	0.106157	0.0500501	0.0621504	0.0658762	0	0	0	0	0	0.0542594	0	0.138122	0	0	0.0304067	0.147289
3150	0	0	0	0	0	0	0	0	0.0530786	0	0	0.131752	0	0	0	0.021363	0	0.0542594	0	0.138122	0	0	0.0380084	0.101261
3160	0	0	0	0.0675676	0	0	0	0	0.0530786	0.1001	0	0	0	0	0	0	0	0	0	0.0690608	0	0	0.0760167	0.119672
3170	0	0	0	0	0	0	0	0	0	0.0500501	0	0	0	0	0.0155933	0	0	0	0	0.0690608	0	0	0.0304067	0.0460278
3180	0	0	0	0.202703	0	0	0	0	0	0	0	0.131752	0	0	0	0	0	0.0542594	0	0	0	0	0.0532117	0.0920556
3190	0	0	0	0.0675676	0	0	0	0	0.0530786	0	0	0.0658762	0	0	0	0	0	0	0	0	0	0	0.0608134	0.0644389
3200	0	0	0	0	0	0	0	0	0	0	0.0621504	0.0658762	0	0	0	0.0427259	0	0	0	0.0690608	0	0	0.022805	0.08285
3210	0	0	0	0	0	0	0	0	0	0	0	0	0	0	0	0.0106815	0.0501253	0.0542594	0	0.0690608	0	0	0.0532117	0.0736445
3220	0	0	0	0	0	0	0	0	0.0530786	0.1001	0.0621504	0	0	0	0	0.0320444	0	0.108519	0	0.0690608	0	0	0.0608134	0.0920556
3230	0	0	0	0	0	0	0	0	0	0.1001	0	0.0658762	0	0	0	0	0.100251	0.0542594	0.0578369	0.0690608	0	0	0.0532117	0.101261
3240	0	0	0	0.0675676	0	0	0	0	0.0530786	0	0	0	0	0	0	0.021363	0.150376	0	0.0578369	0.0690608	0	0	0.0304067	0.0736445
3250	0	0	0	0	0	0	0	0	0.159236	0.0500501	0	0.0658762	0	0	0	0	0	0.0542594	0	0.0690608	0	0	0.0532117	0.119672
3260	0	0	0	0	0	0	0	0	0	0	0.0621504	0	0	0	0	0	0	0.0542594	0	0	0	0	0.0532117	0.110467
3270	0	0	0	0.0675676	0	0	0	0	0	0	0	0	0	0	0	0	0.0501253	0	0	0.0690608	0	0	0.0380084	0.08285
3280	0	0	0	0.0675676	0	0	0	0	0	0	0.0621504	0	0	0	0	0.0106815	0	0	0.0578369	0.0690608	0	0	0.04561	0.0644389
3290	0	0	0	0	0	0	0	0	0	0	0	0.0658762	0	0	0	0	0	0	0	0.345304	0	0	0.0152033	0.0184111
3300	0	0	0	0.0675676	0	0	0	0	0.106157	0.0500501	0.0621504	0	0	0	0	0	0.100251	0	0	0	0	0	0.0380084	0.08285
3310	0	0	0	0.0675676	0	0	0	0	0	0	0.0621504	0.131752	0	0	0	0	0	0.162778	0	0	0	0	0.0380084	0.101261
3320	0	0	0	0	0	0	0	0	0	0	0	0.0658762	0	0	0	0.0106815	0	0	0	0.0690608	0	0	0.022805	0.128878
3330	0	0	0	0	0	0	0	0	0	0.0500501	0	0	0	0	0	0	0	0.162778	0	0.0690608	0	0	0.0532117	0.0460278
3340	0	0	0	0	0	0	0	0	0.0530786	0	0	0.131752	0	0	0	0	0.0501253	0.0542594	0	0	0	0	0.022805	0.08285
3350	0	0	0	0.0675676	0	0	0	0	0.106157	0.0500501	0	0	0	0	0	0	0	0	0	0.0690608	0	0	0.022805	0.0552334
3360	0	0	0	0.135135	0	0	0	0	0	0.0500501	0.0621504	0.0658762	0	0	0	0.0106815	0	0	0.0578369	0.138122	0	0	0.0608134	0.08285
3370	0	0	0	0	0	0	0	0	0	0.0500501	0	0	0	0	0	0	0	0.108519	0	0	0	0	0.04561	0.0644389
3380	0	0	0	0.135135	0	0	0	0	0.106157	0	0	0	0	0	0.0155933	0.0106815	0	0	0.0578369	0.0690608	0	0	0.04561	0.0736445
3390	0	0	0	0.0675676	0	0	0	0	0	0.0500501	0	0	0	0	0	0.021363	0	0	0	0.0690608	0	0	0.022805	0.0920556
3400	0	0	0	0.0675676	0	0	0	0	0	0	0.0621504	0	0	0	0	0	0.0501253	0	0.115674	0.138122	0	0	0.00760167	0.0920556
3410	0	0	0	0	0	0	0	0	0	0	0.0621504	0	0	0	0	0.021363	0.0501253	0.0542594	0	0	0	0	0.04561	0.0552334
3420	0	0	0	0.0675676	0	0	0	0	0	0	0	0.0658762	0	0	0	0.0106815	0.0501253	0	0.0578369	0	0	0	0.0152033	0.119672
3430	0	0	0	0	0	0	0	0	0.0530786	0.0500501	0.0621504	0.197628	0	0	0	0	0	0.0542594	0	0.138122	0	0	0.0608134	0.0920556
3440	0	0	0	0.0675676	0	0	0	0	0	0.0500501	0	0	0	0	0	0.021363	0	0.0542594	0	0.0690608	0	0	0.0304067	0.110467
3450	0	0	0	0.0675676	0	0	0	0	0	0.0500501	0.0621504	0	0	0	0	0.0106815	0	0	0	0	0	0	0.0304067	0.119672
3460	0	0	0	0	0	0	0	0	0.0530786	0	0	0	0	0	0	0.0106815	0	0	0	0.0690608	0	0	0.0684151	0.0736445
3470	0	0	0	0	0	0	0	0	0	0	0.0621504	0.131752	0	0	0	0.0106815	0	0.0542594	0	0.138122	0	0	0.0304067	0.138083
3480	0	0	0	0.0675676	0	0	0	0	0	0	0.0621504	0	0	0	0	0.0106815	0	0	0	0.138122	0	0	0.022805	0.119672
3490	0	0	0	0	0	0	0	0	0.0530786	0.0500501	0	0	0	0	0	0	0	0.0542594	0.0578369	0.0690608	0	0	0.0608134	0.0920556
3500	0	0	0	0	0	0	0.0240964	0	0	0	0	0	0	0	0	0	0	0	0	0.0690608	0	0	0.0532117	0.0644389
3510	0	0	0	0.0675676	0	0	0	0	0.0530786	0	0	0	0	0	0	0.021363	0.0501253	0	0	0	0	0	0.0380084	0.110467
3520	0	0	0	0.0675676	0	0	0	0	0.0530786	0	0.0621504	0.131752	0	0	0	0	0	0	0	0.0690608	0	0	0.0684151	0.128878
3530	0	0	0	0	0	0	0	0	0.0530786	0.0500501	0	0	0	0	0	0.021363	0	0	0	0	0	0	0.0152033	0.1657
3540	0	0	0	0.0675676	0	0	0	0	0	0.0500501	0.0621504	0	0	0	0	0.0106815	0.0501253	0.108519	0	0	0	0	0.0304067	0.101261
3550	0	0	0	0.0675676	0	0	0	0	0	0	0	0.0658762	0	0	0	0	0	0	0	0	0	0	0.0684151	0.0920556
3560	0	0	0	0	0	0	0	0	0.0530786	0.0500501	0	0	0	0	0	0	0.0501253	0	0	0.138122	0	0	0.0532117	0.08285
3570	0	0	0	0.0675676	0	0	0	0	0	0.0500501	0	0	0	0	0	0	0	0	0.115674	0.0690608	0	0	0.0684151	0.101261
3580	0	0	0	0	0	0	0	0	0	0.1001	0.124301	0	0	0	0	0.0106815	0	0	0.0578369	0.138122	0	0	0.0304067	0.08285
3590	0	0	0	0.0675676	0	0	0	0	0	0.1001	0.124301	0	0	0	0	0	0	0.0542594	0	0	0	0	0.022805	0.0920556
3600	0	0	0	0	0	0	0	0	0	0	0	0.0658762	0	0	0.0155933	0	0	0.162778	0	0	0	0	0.0304067	0.147289
3610	0	0	0	0.0675676	0	0	0	0	0	0.0500501	0	0	0	0	0	0	0	0.0542594	0	0.138122	0	0	0.022805	0.110467
3620	0	0	0	0.0675676	0	0	0	0	0	0	0	0.0658762	0	0	0	0	0	0.0542594	0	0.138122	0	0	0.0304067	0.0736445
3630	0	0	0	0	0	0	0	0	0	0	0	0	0	0	0	0	0	0	0	0.0690608	0	0	0.0380084	0.0920556
3640	0	0	0	0.0675676	0	0	0	0	0.0530786	0.0500501	0	0.0658762	0	0	0	0	0	0.108519	0	0	0	0	0.0532117	0.08285
3650	0	0	0	0	0	0	0	0	0	0	0	0	0	0	0	0	0.0501253	0.162778	0.0578369	0.0690608	0	0	0.0532117	0.110467
3660	0	0	0	0.0675676	0	0	0	0	0	0	0	0	0	0	0	0	0	0	0.115674	0.138122	0	0	0.0608134	0.110467
3670	0	0	0	0.0675676	0	0	0	0	0	0.0500501	0	0.131752	0	0	0	0.0106815	0	0	0	0	0	0	0.0304067	0.138083
3680	0	0	0	0	0	0	0	0	0	0	0.0621504	0.0658762	0	0	0	0	0	0.0542594	0	0	0	0	0.04561	0.128878
3690	0	0	0	0	0	0	0	0	0	0	0.0621504	0	0	0	0	0	0	0	0.0578369	0	0	0	0.04561	0.0920556
3700	0	0	0	0	0	0	0	0	0	0	0	0.0658762	0	0	0	0.0106815	0	0.0542594	0	0.0690608	0	0	0.0532117	0.08285
3710	0	0	0	0	0	0	0	0	0.0530786	0	0	0	0	0	0	0	0	0.0542594	0.0578369	0	0	0	0.0380084	0.0368222
3720	0	0	0	0	0	0	0	0	0.0530786	0	0	0	0	0	0	0.0106815	0.100251	0.108519	0	0.0690608	0	0	0.0532117	0.156495
3730	0	0	0	0	0	0	0	0	0	0.0500501	0	0	0	0	0	0	0	0	0	0	0	0	0.04561	0.0460278
3740	0	0	0	0	0	0	0	0	0	0.0500501	0	0.131752	0	0	0	0.0106815	0	0.108519	0	0	0	0	0.022805	0.0920556
3750	0	0	0	0	0	0	0	0	0.0530786	0	0	0.0658762	0	0	0	0.0106815	0	0	0	0	0	0	0.0380084	0.0552334
3760	0	0	0.0628536	0	0	0	0	0	0.0530786	0	0	0.0658762	0	0	0	0	0	0	0	0.0690608	0	0	0.022805	0.101261
3770	0	0	0	0	0	0	0	0	0	0	0.0621504	0	0	0	0	0	0	0.108519	0	0.0690608	0	0	0.022805	0.101261
3780	0	0	0	0	0	0	0	0	0.0530786	0	0.0621504	0	0	0	0	0	0.100251	0.0542594	0	0	0	0	0.04561	0.128878
3790	0	0	0	0.0675676	0	0	0	0	0	0.0500501	0	0	0	0	0	0	0	0	0	0	0	0	0.0304067	0.0920556
3800	0	0	0	0.135135	0	0	0	0	0	0.0500501	0	0	0	0	0	0	0	0	0	0	0	0	0.0152033	0.0736445
3810	0	0	0	0.0675676	0	0	0	0	0	0	0.0621504	0	0	0	0	0.0106815	0	0	0	0.0690608	0	0	0.0380084	0.119672
3820	0	0	0	0	0	0	0	0	0.0530786	0	0	0	0	0	0	0.0106815	0	0.0542594	0	0.0690608	0	0	0.0532117	0.156495
3830	0	0	0	0	0	0	0	0	0.106157	0.0500501	0	0	0	0	0	0.0106815	0.100251	0.0542594	0	0	0	0	0.0760167	0.08285
3840	0	0	0	0.0675676	0	0	0	0	0	0.0500501	0.0621504	0	0	0	0	0.0106815	0	0	0.115674	0	0	0	0.0532117	0.08285
3850	0	0	0	0	0	0	0	0	0.0530786	0.0500501	0.0621504	0	0	0	0	0	0	0.0542594	0	0	0	0	0.04561	0.138083
3860	0	0	0	0.135135	0	0	0	0	0	0	0	0	0	0	0	0.0106815	0	0.108519	0.0578369	0	0	0	0.022805	0.0552334
3870	0	0	0	0.135135	0	0	0	0	0	0.0500501	0	0	0	0	0	0	0	0	0	0	0	0	0.022805	0.101261
3880	0	0	0	0	0	0	0	0	0	0	0.0621504	0	0	0	0	0	0	0	0	0	0	0	0.00760167	0.08285
3890	0	0	0	0.0675676	0	0	0	0	0	0.0500501	0	0	0	0	0	0	0	0.0542594	0	0	0	0	0.0608134	0.128878
3900	0	0	0	0	0	0	0	0	0.0530786	0	0	0	0	0	0	0	0.100251	0	0	0.0690608	0	0	0.04561	0.110467
3910	0	0	0	0.0675676	0	0	0	0	0	0	0	0.0658762	0	0	0	0	0	0.0542594	0.0578369	0.0690608	0	0	0.0380084	0.0736445
3920	0	0	0	0	0	0	0	0	0.0530786	0.0500501	0	0	0	0	0	0	0	0	0	0.0690608	0	0	0.0304067	0.138083
3930	0	0	0	0	0	0	0	0	0.0530786	0	0	0	0	0	0	0	0	0	0	0	0	0	0.0152033	0.0644389
3940	0	0	0	0	0	0	0	0	0	0	0	0	0	0	0	0	0	0.0542594	0	0.138122	0	0	0.04561	0.110467
3950	0	0	0	0	0	0	0	0	0	0	0.124301	0	0	0	0	0	0	0	0.0578369	0	0	0	0.0608134	0.101261
3960	0	0	0	0	0	0	0	0	0	0	0	0	0	0	0	0	0	0.108519	0	0.0690608	0	0	0.022805	0.0920556
3970	0	0	0	0	0	0	0	0	0	0.0500501	0	0	0	0	0	0	0	0	0	0	0	0	0.04561	0.0644389
3980	0	0	0	0	0	0	0	0	0	0	0	0.0658762	0	0	0	0.0106815	0.0501253	0	0.115674	0	0	0	0.0532117	0.0920556
3990	0	0	0	0	0	0	0	0.0266951	0	0	0	0	0	0	0	0.0106815	0	0.108519	0	0	0	0	0.04561	0.101261
4000	0	0	0	0	0	0	0	0	0.0530786	0	0	0	0	0	0	0	0	0	0	0.0690608	0	0	0.0684151	0.0368222
4010	0	0	0	0	0	0	0	0	0	0	0.0621504	0	0	0	0	0	0	0	0.115674	0	0	0	0.0532117	0.101261
4020	0	0	0	0	0	0	0	0	0	0	0.0621504	0	0	0	0	0	0.0501253	0.0542594	0	0	0	0	0.0304067	0.0920556
4030	0	0	0	0	0	0	0	0	0	0	0.0621504	0	0	0	0	0.021363	0.0501253	0	0	0	0	0	0.0304067	0.0644389
4040	0	0	0	0	0	0	0	0	0	0	0	0	0	0	0	0.0106815	0	0	0.0578369	0.0690608	0	0	0.022805	0.0460278
4050	0	0	0	0	0	0	0	0	0	0	0	0.0658762	0	0	0	0.021363	0	0.108519	0	0	0	0	0.0684151	0.08285
4060	0	0	0	0	0	0	0	0	0	0.0500501	0.0621504	0.131752	0	0	0	0	0.0501253	0	0	0.0690608	0	0	0.0152033	0.0920556
4070	0	0	0	0	0	0	0	0	0.0530786	0.0500501	0	0.0658762	0	0	0	0.0320444	0	0	0	0	0	0	0.0380084	0.0736445
4080	0	0	0	0	0	0	0	0	0	0	0	0	0	0	0	0	0.0501253	0	0	0	0	0	0.0380084	0.0644389
4090	0	0	0	0	0	0	0	0	0	0.0500501	0.0621504	0.0658762	0	0	0	0.0106815	0	0.0542594	0	0.0690608	0	0	0.0608134	0.101261
4100	0	0	0	0	0	0	0	0	0	0	0	0	0	0	0	0	0	0.0542594	0	0.0690608	0	0	0.0304067	0.08285
4110	0	0	0.0628536	0	0	0	0	0	0	0.0500501	0	0	0	0	0	0	0	0.0542594	0	0	0	0	0.0304067	0.0920556
4120	0	0	0	0	0	0	0	0	0.0530786	0	0	0.0658762	0	0	0	0	0	0.0542594	0	0	0	0	0.0304067	0.128878
4130	0	0	0	0	0	0	0	0	0	0	0	0.0658762	0	0	0	0	0	0	0	0.0690608	0	0	0.0380084	0.128878
4140	0	0	0	0.0675676	0	0	0	0	0	0	0	0	0	0	0	0	0	0	0	0.0690608	0	0	0.00760167	0.0920556
4150	0	0	0	0.202703	0	0	0	0	0	0.0500501	0.124301	0.0658762	0	0	0	0	0.0501253	0	0.0578369	0	0	0	0.0380084	0.0460278
4160	0	0	0	0	0	0	0	0	0.0530786	0	0	0	0	0	0	0.0106815	0	0.0542594	0	0.0690608	0	0	0.0380084	0.110467
4170	0	0	0	0	0	0	0	0	0	0	0	0	0	0	0	0	0	0	0.0578369	0	0	0	0.0608134	0.0736445
4180	0	0	0	0	0	0	0	0	0	0	0	0	0	0	0	0	0	0.0542594	0	0	0	0	0.00760167	0.08285
4190	0	0	0	0	0	0	0	0	0.0530786	0	0.0621504	0	0	0	0	0.0106815	0	0.108519	0	0	0	0	0.0380084	0.0644389
4200	0	0	0	0	0	0	0	0	0	0	0.124301	0	0	0	0	0.0106815	0	0.0542594	0.0578369	0	0	0	0.0304067	0.0184111
4210	0	0	0	0	0	0	0	0	0	0.0500501	0	0	0	0	0	0.0106815	0	0	0	0.138122	0	0	0.0304067	0.0644389
4220	0	0	0	0	0	0	0	0	0.0530786	0	0	0	0	0	0	0	0	0	0	0	0	0	0.022805	0.147289
4230	0	0	0	0	0	0	0	0	0	0	0.0621504	0.131752	0	0	0	0	0	0	0	0	0	0	0.0304067	0.110467
4240	0	0	0	0.0675676	0	0	0	0	0	0	0	0	0	0	0	0.021363	0	0	0.0578369	0.0690608	0	0	0.04561	0.0644389
4250	0	0	0	0	0	0	0	0	0	0	0	0	0	0	0	0.0106815	0	0	0	0.0690608	0	0	0.04561	0.08285
4260	0	0	0	0	0	0	0	0	0	0	0	0	0	0	0	0.0106815	0	0	0	0	0	0	0.0380084	0.101261
4270	0	0	0	0.0675676	0	0	0	0	0	0	0	0	0	0	0	0	0	0	0	0	0	0	0.0380084	0.0920556
4280	0	0	0	0.0675676	0	0	0	0	0	0	0	0	0	0	0	0.0106815	0	0	0.0578369	0.0690608	0	0	0.022805	0.0552334
4290	0	0	0	0	0	0	0	0	0.0530786	0.0500501	0	0	0	0	0	0	0.0501253	0	0	0.0690608	0	0	0.0304067	0.0736445
4300	0	0	0	0	0	0	0	0	0	0	0.0621504	0	0	0	0.0155933	0	0	0	0	0	0	0	0.0304067	0.0368222
4310	0	0	0	0	0	0	0	0	0	0	0	0	0	0	0	0	0.0501253	0	0	0	0	0	0.0152033	0.08285
4320	0	0	0	0	0	0	0	0	0	0	0.0621504	0	0	0	0	0	0	0.0542594	0	0.138122	0	0	0.0684151	0.08285
4330	0	0	0	0	0	0	0	0	0	0	0	0	0	0	0	0.021363	0	0	0	0	0	0	0.0608134	0.0736445
4340	0	0	0	0	0	0	0	0	0	0	0	0	0	0	0	0	0	0	0	0	0	0	0.04561	0.156495
4350	0	0	0	0	0	0	0	0	0	0	0	0.0658762	0	0	0	0	0	0	0	0.0690608	0	0	0.0380084	0.0644389
4360	0	0	0	0.0675676	0	0	0	0	0	0	0	0	0	0	0	0.0106815	0	0.0542594	0	0.0690608	0	0	0.0304067	0.0644389
4370	0	0	0	0	0	0	0	0	0	0	0	0	0	0	0	0.0106815	0	0	0.0578369	0	0	0	0.04561	0.0644389
4380	0	0	0	0.0675676	0	0	0	0	0.0530786	0	0	0.0658762	0	0	0	0	0	0	0.0578369	0	0	0	0.022805	0.0460278
4390	0	0	0	0.0675676	0	0	0	0	0	0	0	0	0	0	0	0.021363	0	0	0	0	0	0	0.0152033	0.119672
4400	0	0	0	0	0	0	0	0	0	0	0	0	0	0	0	0	0	0	0	0	0	0	0.0304067	0.0736445
4410	0	0	0	0	0	0	0	0	0	0	0	0	0	0	0	0	0.0501253	0	0	0	0	0	0.0532117	0.119672
4420	0	0	0	0	0	0	0	0	0	0	0	0	0	0	0	0	0	0.0542594	0	0	0	0	0.022805	0.0644389
4430	0	0	0	0	0	0	0	0	0	0	0	0	0	0	0	0.0106815	0	0	0	0	0	0	0.0380084	0.0736445
4440	0	0	0	0	0	0	0	0	0	0	0.0621504	0	0	0	0	0	0	0	0	0.0690608	0	0	0.022805	0.156495
4450	0	0	0	0.0675676	0	0	0	0	0	0	0.0621504	0.0658762	0	0	0	0.0106815	0	0	0	0.0690608	0	0	0.0152033	0.0552334
4460	0	0	0	0	0	0	0	0	0	0	0	0	0	0	0	0	0	0	0	0	0	0	0.0532117	0.0644389
4470	0	0	0	0	0	0	0	0	0	0.0500501	0	0	0	0	0	0.0106815	0	0	0	0	0	0	0.0152033	0.0644389
4480	0	0	0	0.0675676	0	0	0	0	0	0	0	0	0	0	0	0	0	0.0542594	0	0	0	0	0.04561	0.08285
4490	0	0	0	0.0675676	0	0	0	0	0	0	0.0621504	0	0	0	0.0155933	0.0106815	0.0501253	0	0.0578369	0	0	0	0.0380084	0.101261
4500	0	0	0	0	0	0	0	0	0	0	0	0	0	0	0	0	0	0	0	0	0	0	0.0532117	0.0644389
4510	0	0	0	0	0	0	0	0	0	0	0	0	0	0	0	0	0	0	0	0	0	0	0.00760167	0.0920556
4520	0	0	0	0.0675676	0	0	0	0	0	0	0	0	0	0	0	0	0	0	0	0	0	0	0.0532117	0.0920556
4530	0	0	0	0.0675676	0	0	0	0	0	0	0	0.0658762	0	0	0	0	0.0501253	0	0	0	0	0	0.00760167	0.101261
4540	0	0	0	0	0	0	0	0	0	0	0	0	0	0	0	0	0	0	0	0.0690608	0	0	0.04561	0.08285
4550	0	0	0	0	0	0	0	0	0	0	0	0	0	0	0	0	0	0	0.0578369	0.0690608	0	0	0.04561	0.0920556
4560	0	0	0	0	0	0	0	0	0	0	0	0	0	0	0	0.0106815	0.0501253	0.108519	0	0	0	0	0.022805	0.08285
4570	0	0	0	0	0	0	0	0	0	0	0	0	0	0	0	0	0	0	0	0	0	0	0.0152033	0.0920556
4580	0	0	0	0	0	0	0	0	0	0	0	0	0	0	0	0	0	0	0	0	0	0	0.022805	0.101261
4590	0	0	0	0.135135	0	0	0	0	0	0	0	0	0	0	0	0	0	0	0.0578369	0	0	0	0.0304067	0.101261
4600	0	0	0	0	0	0	0	0	0	0	0	0	0	0	0	0.0106815	0	0	0	0.0690608	0	0	0.0304067	0.0736445
4610	0	0	0	0	0	0	0	0	0	0	0	0	0	0	0	0	0	0	0	0	0	0	0.0152033	0.0460278
4620	0	0	0	0.0675676	0	0	0	0	0.0530786	0	0	0.0658762	0	0	0	0	0	0	0	0.0690608	0	0	0.0304067	0.0644389
4630	0	0	0	0	0	0	0	0	0	0	0	0	0	0	0	0.021363	0.0501253	0	0	0	0	0	0.0380084	0.0920556
4640	0	0	0	0	0	0	0	0	0	0	0	0	0	0	0	0	0	0.0542594	0	0	0	0	0.0532117	0.0920556
4650	0	0	0	0	0	0	0	0	0	0	0	0	0	0	0	0.0106815	0	0	0	0	0	0	0.022805	0.08285
4660	0	0	0	0	0	0	0	0	0	0	0	0.0658762	0	0	0	0	0	0	0	0.138122	0	0	0	0.101261
4670	0	0	0	0	0	0	0	0	0	0	0	0	0	0	0	0	0	0	0	0	0	0	0.022805	0.0552334
4680	0	0	0	0	0	0	0	0	0	0	0	0	0	0	0	0.0106815	0	0	0	0	0	0	0.0304067	0.08285
4690	0	0	0	0	0	0	0	0	0	0	0	0.0658762	0	0	0	0	0.0501253	0	0	0.0690608	0	0	0.0152033	0.0368222
4700	0	0	0	0	0	0	0	0	0.0530786	0	0	0	0	0	0	0	0.100251	0	0	0	0	0	0.00760167	0.110467
4710	0	0	0	0	0	0	0	0	0	0.1001	0	0	0	0	0	0.0106815	0	0	0	0.0690608	0	0	0.0608134	0.0460278
4720	0	0	0	0	0	0	0	0	0	0	0.0621504	0	0	0	0	0	0.0501253	0	0	0.0690608	0	0	0.022805	0.0644389
4730	0	0	0	0	0	0	0	0	0	0	0	0	0	0	0	0	0	0	0	0	0	0	0.0304067	0.0552334
4740	0	0	0	0.0675676	0	0	0	0	0	0.0500501	0	0.0658762	0	0	0	0	0	0	0	0	0	0	0.0532117	0.0368222
4750	0	0	0	0	0	0	0	0	0	0	0	0	0	0	0	0	0	0	0	0	0	0	0.0304067	0.0644389
4760	0	0	0	0	0	0	0	0	0	0	0	0	0	0	0	0	0	0	0	0	0	0	0.00760167	0.0460278
4770	0	0	0	0	0	0	0	0	0	0.0500501	0.0621504	0	0	0	0	0	0	0	0	0	0	0	0.0304067	0.0644389
4780	0	0	0	0	0	0	0	0	0	0.1001	0	0	0	0	0	0	0	0.108519	0	0.138122	0	0	0.022805	0.110467
4790	0	0	0	0	0	0	0	0	0	0	0	0	0	0	0	0	0.0501253	0.0542594	0	0	0	0	0.022805	0.119672
4800	0	0	0	0	0	0	0	0	0	0	0	0.131752	0	0	0	0	0	0.0542594	0	0	0	0	0.022805	0.08285
4810	0	0	0	0	0	0	0	0	0	0	0	0	0	0	0	0	0	0.0542594	0	0	0	0	0.022805	0.0644389
4820	0	0	0	0.0675676	0	0	0	0	0	0.0500501	0	0	0	0	0	0	0	0	0	0.138122	0	0	0.0304067	0.0368222
4830	0	0	0	0	0	0	0	0	0	0	0	0.0658762	0	0	0	0	0	0	0	0	0	0	0.04561	0.110467
4840	0	0	0	0	0	0	0	0	0	0	0	0	0	0	0	0.0106815	0	0	0	0	0	0	0.0152033	0.0644389
4850	0	0	0	0	0	0	0	0	0	0	0	0	0	0	0	0	0	0	0	0	0	0	0.0304067	0.0644389
4860	0	0	0	0	0	0	0	0	0	0	0	0	0	0	0	0	0	0.0542594	0	0.0690608	0	0	0.00760167	0.08285
4870	0	0	0	0	0	0	0	0	0	0	0	0	0	0	0	0	0	0	0	0	0	0	0.0152033	0.0736445
4880	0	0	0	0	0	0	0	0	0	0	0	0	0	0	0	0	0	0	0	0.0690608	0	0	0.04561	0.0920556
4890	0	0	0	0	0	0	0	0	0	0	0	0	0	0	0	0	0	0	0	0.0690608	0	0	0.022805	0.0460278
4900	0	0	0	0	0	0	0	0	0	0	0	0	0	0	0	0	0.0501253	0	0	0	0	0	0.022805	0.0552334
4910	0	0	0	0	0	0	0	0	0	0	0	0	0	0	0	0.0106815	0	0	0.0578369	0	0	0	0.022805	0.0644389
4920	0	0	0	0	0	0	0	0	0	0.0500501	0	0.0658762	0	0	0	0.0106815	0	0	0	0.0690608	0	0	0.022805	0.0552334
4930	0	0	0	0	0	0	0	0	0	0	0	0	0	0	0	0.0106815	0	0.0542594	0	0	0	0	0.022805	0.0552334
4940	0	0	0	0	0	0	0	0	0	0.0500501	0	0	0	0	0	0	0	0	0	0	0	0	0.0152033	0.0644389
4950	0	0	0	0	0	0	0	0	0	0.1001	0	0	0	0	0	0	0	0	0	0	0	0	0.00760167	0.0460278
4960	0	0	0	0	0	0	0	0	0	0.0500501	0	0	0	0	0	0	0	0	0	0	0	0	0.0684151	0.0920556
4970	0	0	0	0	0	0	0	0	0	0	0	0	0	0	0	0	0	0.0542594	0	0	0	0	0.0380084	0.08285
4980	0	0	0	0	0	0	0	0	0	0.0500501	0	0	0	0	0	0	0	0	0	0	0	0	0.022805	0.08285
4990	0	0	0	0	0	0	0	0	0	0.0500501	0	0	0	0	0	0	0	0	0	0	0	0	0.022805	0.138083
5000	0	0	0	0.0675676	0	0	0	0	0	0	0	0.0658762	0	0	0	0.0106815	0	0	0	0	0	0	0.022805	0.0736445
5010	0	0	0	0	0	0	0	0	0	0	0	0	0	0	0	0	0	0	0	0	0	0	0.0304067	0.0644389
5020	0	0	0	0	0	0	0	0	0	0	0	0	0	0	0	0	0	0	0	0	0	0	0.0304067	0.0552334
5030	0	0	0	0	0	0	0	0	0	0	0	0	0	0	0	0	0.0501253	0	0	0	0	0	0.022805	0.08285
5040	0	0	0	0.0675676	0	0	0	0	0	0	0	0	0	0	0	0	0	0	0	0	0	0	0.022805	0.08285
5050	0	0	0	0	0	0	0	0	0	0	0	0	0	0	0	0	0	0	0	0	0	0	0.0380084	0.0644389
5060	0	0	0	0	0	0	0	0	0	0	0.0621504	0.0658762	0	0	0	0	0	0	0	0	0	0	0.0152033	0.0736445
5070	0	0	0	0	0	0	0	0	0	0	0	0	0	0	0	0	0.0501253	0.0542594	0	0	0	0	0.04561	0.0460278
5080	0	0	0	0	0	0	0	0	0	0.0500501	0	0	0	0	0	0	0	0	0	0.0690608	0	0	0.022805	0.0552334
5090	0	0	0	0	0	0	0	0	0	0	0	0	0	0	0	0	0	0.0542594	0	0	0	0	0.022805	0.119672
5100	0	0	0	0	0	0	0	0	0	0	0	0.0658762	0	0	0	0.021363	0	0	0.0578369	0	0	0	0.0152033	0.0552334
5110	0	0	0	0	0	0	0	0	0	0	0.0621504	0	0	0	0	0	0	0	0	0	0	0	0.022805	0.101261
5120	0	0	0	0.0675676	0	0	0	0	0	0	0	0	0	0	0	0	0.0501253	0	0	0	0	0	0.00760167	0.0460278
5130	0	0	0	0	0	0	0	0	0	0	0	0	0	0	0	0	0	0	0	0.0690608	0	0	0.0304067	0.0644389
5140	0	0	0	0	0	0	0	0	0	0.0500501	0.0621504	0	0	0	0	0	0	0	0	0	0	0	0.0608134	0.0644389
5150	0	0	0	0	0	0	0	0	0	0	0.0621504	0	0	0	0	0	0	0	0	0	0	0	0.00760167	0.0552334
5160	0	0	0	0	0	0	0	0	0	0.0500501	0	0	0	0	0	0	0	0	0	0	0	0	0.0152033	0.0644389
5170	0	0	0	0	0	0	0	0	0	0	0	0	0	0	0	0.0106815	0	0	0	0	0	0	0	0.0736445
5180	0	0	0	0	0	0	0	0	0	0	0	0	0	0	0	0	0	0	0	0	0	0	0.0304067	0.0552334
5190	0	0	0	0.0675676	0	0	0	0	0	0.0500501	0	0	0	0	0	0	0	0	0	0	0	0	0.0152033	0.0644389
5200	0	0	0	0	0	0	0	0	0	0	0.0621504	0	0	0	0	0	0	0	0	0	0	0	0.00760167	0.0644389
5210	0	0	0	0	0	0	0	0	0	0	0	0	0	0	0	0	0	0	0	0	0	0	0.0152033	0.0644389
5220	0	0	0	0	0	0	0	0	0	0	0	0	0	0	0	0	0.0501253	0.0542594	0.0578369	0	0	0	0.0608134	0.0644389
5230	0	0	0	0	0	0	0	0	0	0	0	0	0	0	0	0	0	0	0	0	0	0	0.0152033	0.0552334
5240	0	0	0	0	0	0	0	0	0	0	0	0	0	0	0	0	0	0	0	0	0	0	0.022805	0.0920556
5250	0	0	0	0	0	0	0	0	0	0	0	0	0	0	0	0	0	0.0542594	0	0	0	0	0.04561	0.0920556
5260	0	0	0	0	0	0	0	0	0	0	0.0621504	0	0	0	0	0	0.0501253	0	0	0.0690608	0	0	0.0380084	0.0644389
5270	0	0	0	0	0	0	0	0	0	0.1001	0	0	0	0	0	0	0	0	0	0	0	0	0.0152033	0.0644389
5280	0	0	0	0	0	0	0	0	0	0.0500501	0	0	0	0	0	0	0	0.0542594	0	0.0690608	0	0	0.0152033	0.0552334
5290	0	0	0	0	0	0	0	0	0	0.0500501	0.124301	0	0	0	0	0.0106815	0	0	0	0	0	0	0.0152033	0.147289
5300	0	0	0	0	0	0	0	0	0	0	0	0	0	0	0	0	0	0	0	0	0	0	0.0532117	0.0736445
5310	0	0	0	0	0	0	0	0	0	0.0500501	0	0	0	0	0	0.0106815	0	0	0	0	0	0	0.00760167	0.0460278
5320	0	0	0	0	0	0	0	0	0	0	0	0.0658762	0	0	0	0	0	0	0	0	0	0	0.0304067	0.08285
5330	0	0	0	0	0	0	0	0	0	0	0	0	0	0	0	0	0	0	0	0	0	0	0.022805	0.0644389
5340	0	0	0	0	0	0	0	0	0	0	0	0	0	0	0	0	0	0	0	0	0	0	0.00760167	0.0644389
5350	0	0	0	0	0	0	0	0	0	0	0	0	0	0	0	0.0106815	0	0	0	0	0	0	0.022805	0.0552334
5360	0	0	0	0	0	0	0	0	0	0	0	0	0	0	0	0	0	0	0	0	0	0	0.0380084	0.0920556
5370	0	0	0	0	0	0	0	0	0	0	0	0	0	0	0	0	0	0.0542594	0	0	0	0	0.0152033	0.0276167
5380	0	0	0	0	0	0	0	0	0	0	0	0	0	0	0	0	0	0	0	0	0	0	0.022805	0.08285
5390	0	0	0	0	0	0	0	0	0	0	0.124301	0	0	0	0	0	0	0	0	0	0	0	0.0152033	0.08285
5400	0	0	0	0	0	0	0	0	0.0530786	0.0500501	0	0	0	0	0	0	0	0	0	0	0	0	0.0304067	0.0736445
5410	0	0	0	0	0	0	0	0	0	0.0500501	0	0	0	0	0	0	0	0	0	0.0690608	0	0	0.00760167	0.0644389
5420	0	0	0	0	0	0	0	0	0	0.0500501	0	0	0	0	0	0	0	0	0	0	0	0	0.00760167	0.0920556
5430	0	0	0	0	0	0	0	0	0.0530786	0	0	0	0	0	0	0	0	0	0	0	0	0	0.0152033	0.0184111
5440	0	0	0	0	0	0	0	0	0	0	0	0	0	0	0	0	0	0	0	0	0	0	0.0152033	0.0460278
5450	0	0	0	0	0	0	0	0	0	0	0	0.0658762	0	0	0	0	0	0	0	0	0	0	0.0304067	0.0460278
5460	0	0	0	0	0	0	0	0	0	0	0	0	0	0	0	0	0	0	0	0	0	0	0.0152033	0.0460278
5470	0	0	0	0	0	0	0	0	0	0	0	0	0	0	0	0.0106815	0	0	0	0.0690608	0	0	0.0304067	0.0552334
5480	0	0	0	0	0	0	0	0	0	0	0.0621504	0.0658762	0	0	0	0	0	0	0.0578369	0	0	0	0.00760167	0.147289
5490	0	0	0	0	0	0	0	0	0.0530786	0	0	0	0	0	0	0	0	0	0	0	0	0	0.022805	0.0644389
5500	0	0	0	0	0	0	0	0	0	0	0	0	0	0	0	0	0	0	0	0	0	0	0.0304067	0.0552334
5510	0	0	0	0	0	0	0	0	0	0	0	0	0	0	0	0	0	0	0	0	0	0	0.0152033	0.0552334
5520	0	0	0	0	0	0	0	0	0	0	0	0	0	0	0	0	0	0	0	0	0	0	0.0380084	0.0736445
5530	0	0	0	0	0	0	0	0	0	0	0	0	0	0	0	0	0	0	0	0	0	0	0.022805	0.0460278
5540	0	0	0	0	0	0	0	0	0	0	0.0621504	0	0	0	0	0	0	0	0	0	0	0	0.0304067	0.0552334
5550	0	0	0	0	0	0	0	0	0	0	0	0	0	0	0	0	0	0.0542594	0	0	0	0	0.0152033	0.0920556
5560	0	0	0	0	0	0	0	0	0	0	0	0	0	0	0	0	0	0	0	0.0690608	0	0	0.0684151	0.08285
5570	0	0	0	0	0	0	0	0	0	0	0	0	0	0	0	0	0	0	0	0	0	0	0.0152033	0.0644389
5580	0	0	0	0	0	0	0	0	0	0	0	0	0	0	0	0.0106815	0	0	0	0	0	0	0.0304067	0.0552334
5590	0	0	0	0	0	0	0	0	0	0	0	0	0	0	0	0	0	0	0	0	0	0	0.04561	0.0736445
5600	0	0	0	0	0	0	0	0	0	0	0	0	0	0	0	0	0	0.0542594	0	0	0	0	0.0152033	0.101261
5610	0	0	0	0	0	0	0	0	0	0	0	0	0	0	0	0	0	0	0	0	0	0	0.04561	0.0552334
5620	0	0	0	0	0	0	0	0	0	0	0	0	0	0	0	0	0	0	0	0	0	0	0.0304067	0.0644389
5630	0	0	0	0	0	0	0	0	0	0	0	0	0	0	0	0	0	0	0	0	0	0	0.0152033	0.0644389
5640	0	0	0	0	0	0	0	0	0	0	0	0	0	0	0	0	0	0	0	0.138122	0	0	0.0304067	0.0460278
5650	0	0	0	0	0	0	0	0	0	0	0	0	0	0	0	0	0	0	0	0	0	0	0.022805	0.0460278
5660	0	0	0	0	0	0	0	0	0	0.0500501	0	0	0	0	0	0	0	0	0	0	0	0	0.0152033	0.0460278
5670	0	0	0	0	0	0	0	0	0	0	0	0	0	0	0	0	0	0	0	0	0	0	0.0304067	0.08285
5680	0	0	0	0	0	0	0	0	0	0	0	0	0	0	0	0	0	0	0	0	0	0	0.00760167	0.0736445
5690	0	0	0	0	0	0	0	0	0	0	0	0.0658762	0	0	0	0.0106815	0	0	0	0	0	0	0.0152033	0.0552334
5700	0	0	0	0	0	0	0	0	0	0	0	0	0	0	0	0	0	0	0	0	0	0	0.022805	0.0368222
5710	0	0	0	0	0	0	0	0	0	0	0	0	0	0	0	0	0	0	0	0	0	0	0.00760167	0.0276167
5720	0	0	0	0	0	0	0	0	0	0	0	0	0	0	0	0.0106815	0	0	0	0	0	0	0.00760167	0.0276167
5730	0	0	0	0	0	0	0	0	0	0	0	0	0	0	0	0	0	0	0	0	0	0	0.00760167	0.08285
5740	0	0	0	0	0	0	0	0	0	0	0	0	0	0	0	0	0	0	0	0	0	0	0.022805	0.0276167
5750	0	0	0	0	0	0	0	0	0	0	0	0	0	0	0	0	0	0	0	0.207182	0	0	0.00760167	0.0368222
5760	0	0	0	0	0	0	0	0	0	0	0	0	0	0	0	0	0	0	0	0	0	0	0.0304067	0.0276167
5770	0	0	0	0	0	0	0	0	0	0.0500501	0.0621504	0	0	0	0	0	0	0	0	0	0	0	0.00760167	0.0920556
5780	0	0	0	0	0	0	0	0	0	0	0	0	0	0	0	0	0	0	0	0.0690608	0	0	0.022805	0.0644389
5790	0	0	0	0	0	0	0	0	0	0	0	0	0	0	0	0	0	0	0	0	0	0	0.022805	0.08285
5800	0	0	0	0	0	0	0	0	0	0	0	0	0	0	0	0	0	0	0	0	0	0	0.0152033	0.0460278
5810	0	0	0	0	0	0	0	0	0	0	0	0	0	0	0	0	0	0	0.0578369	0	0	0	0.00760167	0.0368222
5820	0	0	0	0	0	0	0	0	0	0	0	0	0	0	0	0	0	0	0	0	0	0	0.0152033	0.0184111
5830	0	0	0	0	0	0	0	0	0	0	0	0	0	0	0	0	0	0	0	0.0690608	0	0	0.0304067	0.0736445
5840	0	0	0	0	0	0	0	0	0	0.0500501	0	0	0	0	0	0	0	0	0	0	0	0	0.022805	0.0552334
5850	0	0	0	0	0	0	0	0	0	0	0	0	0	0	0	0	0	0	0	0	0	0	0.0152033	0.0276167
5860	0	0	0	0	0	0	0	0	0	0	0	0	0	0	0	0	0	0	0	0	0	0	0	0.0644389
5870	0	0	0	0	0	0	0	0	0	0	0	0	0	0	0	0	0	0	0	0	0	0	0.0152033	0.0552334
5880	0	0	0	0	0	0	0	0	0	0	0	0	0	0	0	0	0	0	0	0	0	0	0.0152033	0.0920556
5890	0	0	0	0	0	0	0	0	0	0	0	0	0	0	0	0	0	0	0	0	0	0	0.022805	0.0184111
5900	0	0	0	0	0	0	0	0	0	0	0	0	0	0	0	0	0	0	0	0	0	0	0	0.08285
5910	0	0	0	0	0	0	0	0	0	0	0	0	0	0	0	0	0	0	0	0.0690608	0	0	0.022805	0.0184111
5920	0	0	0	0.0675676	0	0	0	0	0	0	0	0	0	0	0	0	0	0	0	0	0	0	0.0152033	0.0368222
5930	0	0	0	0	0	0	0	0	0	0	0	0	0	0	0	0	0	0	0	0	0	0	0.0380084	0.0276167
5940	0	0	0	0	0	0	0	0	0	0	0	0	0	0	0	0	0	0	0	0	0	0	0.00760167	0.0368222
5950	0	0	0	0	0	0	0	0	0	0	0	0	0	0	0	0	0	0	0	0	0	0	0.00760167	0.0736445
5960	0	0	0	0	0	0	0	0	0	0	0	0	0	0	0	0	0	0	0	0	0	0	0.04561	0.0460278
5970	0	0	0	0	0	0	0	0	0	0	0	0	0	0	0	0	0	0	0	0	0	0	0.00760167	0.0276167
5980	0	0	0	0	0	0	0	0	0	0	0	0	0	0	0	0	0	0	0	0	0	0	0.0152033	0.0644389
5990	0	0	0	0	0	0	0	0	0	0	0.0621504	0	0	0	0	0	0	0	0	0	0	0	0.0304067	0.0736445
6000	0	0	0	0	0	0	0	0	0	0	0	0	0	0	0	0	0	0	0	0	0	0	0.022805	0.0460278
6010	0	0	0	0	0	0	0	0	0	0	0.0621504	0	0	0	0	0	0	0	0	0	0	0	0.00760167	0.0460278
6020	0	0	0	0	0	0	0	0	0	0	0	0	0	0	0	0	0	0	0	0	0	0	0.0152033	0.0460278
6030	0	0	0	0	0	0	0	0	0	0	0	0	0	0	0	0	0	0	0	0	0	0	0.00760167	0.0368222
6040	0	0	0	0	0	0	0	0	0	0	0	0	0	0	0	0	0	0	0	0	0	0	0.00760167	0.0184111
6050	0	0	0	0	0	0	0	0	0	0	0	0.0658762	0	0	0	0	0	0	0	0	0	0	0.0304067	0.0920556
6060	0	0	0	0	0	0	0	0	0	0	0	0	0	0	0	0.0106815	0	0	0	0	0	0	0	0.0920556
6070	0	0	0	0	0	0	0	0	0	0	0	0	0	0	0	0	0	0	0	0	0	0	0.0380084	0.0644389
6080	0	0	0	0	0	0	0	0	0	0	0	0	0	0	0	0	0	0	0	0	0	0	0.0152033	0.0552334
6090	0	0	0	0	0	0	0	0	0	0	0	0	0	0	0	0	0	0	0	0	0	0	0.00760167	0.0736445
6100	0	0	0	0	0	0	0	0	0	0	0.0621504	0	0	0	0	0	0	0	0	0.0690608	0	0	0.0152033	0.0736445
6110	0	0	0	0	0	0	0	0	0	0	0	0	0	0	0	0	0.0501253	0	0	0	0	0	0.022805	0.0920556
6120	0	0	0	0	0	0	0	0	0	0	0	0	0	0	0	0	0	0	0	0	0	0	0.0304067	0.0368222
6130	0	0	0	0	0	0	0	0	0	0	0	0	0	0	0	0.0106815	0	0	0	0	0	0	0.0152033	0.0920556
6140	0	0	0	0	0	0	0	0	0	0.0500501	0	0	0	0	0	0	0	0	0	0	0	0	0.0152033	0.0736445
6150	0	0	0	0	0	0	0	0	0	0	0	0	0	0	0	0	0	0	0	0	0	0	0.00760167	0
6160	0	0	0	0	0	0	0	0	0	0	0	0	0	0	0	0	0	0	0	0	0	0	0.022805	0.0276167
6170	0	0	0	0	0	0	0	0	0	0	0	0	0	0	0	0	0.0501253	0	0	0	0	0	0.0152033	0.0368222
6180	0	0	0	0	0	0	0	0	0	0	0	0	0	0	0	0	0	0	0	0.0690608	0	0	0.022805	0.0644389
6190	0	0	0	0	0	0	0	0	0	0	0	0.0658762	0	0	0	0	0	0.0542594	0	0	0	0	0.0152033	0.0184111
6200	0	0	0	0	0	0	0	0	0	0	0	0	0	0	0	0	0	0	0	0	0	0	0.022805	0.0552334
6210	0	0	0	0	0	0	0	0	0	0	0	0	0	0	0	0.0106815	0	0	0	0	0	0	0.0380084	0.0552334
6220	0	0	0	0	0	0	0	0	0	0	0	0	0	0	0	0	0	0	0	0	0	0	0.0304067	0.0368222
6230	0	0	0	0	0	0	0	0	0	0	0	0	0	0	0	0	0	0	0	0	0	0	0.0152033	0.0644389
6240	0	0	0	0	0	0	0	0	0	0	0.0621504	0	0	0	0	0	0	0	0	0	0	0	0.00760167	0.0184111
6250	0	0	0	0.0675676	0	0	0	0	0	0	0	0	0	0	0	0	0	0	0	0	0	0	0.0152033	0.0736445
6260	0	0	0	0	0	0	0	0	0	0	0	0	0	0	0	0	0	0	0	0	0	0	0.00760167	0.0920556
6270	0	0	0	0	0	0	0	0	0	0	0	0	0	0	0	0.0106815	0	0.0542594	0	0	0	0	0.04561	0.0460278
6280	0	0	0	0	0	0	0	0	0	0	0	0	0	0	0	0	0	0	0	0	0	0	0	0.0460278
6290	0	0	0	0	0	0	0	0	0	0	0	0	0	0	0	0	0	0	0	0	0	0	0.00760167	0.0736445
6300	0	0	0	0	0	0	0	0	0	0	0	0	0	0	0	0	0	0.0542594	0	0.0690608	0	0	0.0152033	0.0460278
6310	0	0	0	0	0	0	0	0	0	0	0	0	0	0	0	0	0	0	0	0	0	0	0.0304067	0.0736445
6320	0	0	0	0	0	0	0	0	0	0	0	0	0	0	0	0	0	0	0	0	0	0	0.0304067	0.0276167
6330	0	0	0	0	0	0	0	0	0	0	0	0.0658762	0	0	0	0	0	0	0	0	0	0	0.0152033	0.0736445
6340	0	0	0	0	0	0	0	0	0	0	0	0	0	0	0	0	0	0	0	0	0	0	0.0304067	0.0552334
6350	0	0	0	0	0	0	0	0	0	0	0	0	0	0	0	0	0	0	0	0	0	0	0.00760167	0.0368222
6360	0	0	0	0	0	0	0	0	0	0	0	0	0	0	0	0	0	0	0	0	0	0	0.00760167	0.0368222
6370	0	0	0	0	0	0	0	0	0	0	0	0	0	0	0	0	0	0	0	0	0	0	0.00760167	0.0460278
6380	0	0	0	0	0	0	0	0	0	0	0	0	0	0	0	0	0	0	0	0	0	0	0.0152033	0.0368222
6390	0	0	0	0.0675676	0	0	0	0	0	0	0	0	0	0	0	0	0	0	0	0	0	0	0	0.0736445
6400	0	0	0	0	0	0	0	0	0	0	0	0	0	0	0	0	0	0	0	0	0	0	0.00760167	0.0368222
6410	0	0	0	0	0	0	0	0	0	0	0	0	0	0	0	0	0	0.0542594	0	0	0	0	0.022805	0.0552334
6420	0	0	0	0	0	0	0	0	0	0	0	0	0	0	0	0	0	0	0	0	0	0	0.00760167	0.0552334
6430	0	0	0	0	0	0	0	0	0	0	0	0	0	0	0	0.021363	0	0	0	0	0	0	0.00760167	0.0644389
6440	0	0	0	0	0	0	0	0	0	0	0	0	0	0	0	0	0	0	0	0	0	0	0	0.0552334
6450	0	0	0	0	0	0	0	0	0	0	0	0	0	0	0	0	0	0	0	0	0	0	0	0.0736445
6460	0	0	0	0	0	0	0	0	0	0	0	0	0	0	0	0	0	0	0	0	0	0	0.00760167	0.0460278
6470	0	0	0	0	0	0	0	0	0	0	0	0	0	0	0	0	0	0	0	0	0	0	0	0.0276167
6480	0	0	0	0	0	0	0	0	0	0	0	0	0	0	0	0	0	0	0	0.0690608	0	0	0.00760167	0.0920556
6490	0	0	0	0	0	0	0	0	0	0	0	0	0	0	0	0	0	0	0	0	0	0	0	0.0460278
6500	0	0	0	0	0	0	0	0	0	0	0	0	0	0	0	0	0	0	0	0	0	0	0.0304067	0.00920556
6510	0	0	0	0	0	0	0	0	0	0	0	0	0	0	0	0.0106815	0	0	0	0	0	0	0.0152033	0.0460278
6520	0	0	0	0	0	0	0	0	0	0	0	0	0	0	0	0	0	0	0	0	0	0	0.0152033	0.0276167
6530	0	0	0	0	0	0	0	0	0	0	0	0	0	0	0	0	0	0	0	0	0	0	0	0.0276167
6540	0	0	0	0	0	0	0	0	0	0	0	0	0	0	0	0	0	0	0	0	0	0	0.00760167	0.0184111
6550	0	0	0	0	0	0	0	0	0	0	0	0	0	0	0	0	0	0	0	0	0	0	0	0.0460278
6560	0	0	0	0	0	0	0	0	0	0	0	0	0	0	0	0.021363	0	0	0	0	0	0	0.00760167	0.0276167
6570	0	0	0	0	0	0	0	0	0	0	0	0	0	0	0	0	0	0	0	0	0	0	0.0304067	0.0460278
6580	0	0	0	0	0	0	0	0	0	0	0	0	0	0	0	0	0	0	0	0	0	0	0.0152033	0.0276167
6590	0	0	0	0	0	0	0	0	0	0	0	0	0	0	0	0	0	0	0	0	0	0	0	0.0552334
6600	0	0	0	0	0	0	0	0	0	0	0.0621504	0	0	0	0	0	0	0	0	0	0	0	0.00760167	0.0276167
6610	0	0	0	0	0	0	0	0	0	0	0	0	0	0	0	0	0	0	0	0	0	0	0.0152033	0.0184111
6620	0	0	0	0	0	0	0	0	0	0	0	0	0	0	0	0	0	0	0	0	0	0	0.0152033	0.0276167
6630	0	0	0	0	0	0	0	0	0	0	0	0	0	0	0	0.0106815	0	0	0	0.0690608	0	0	0	0.0736445
6640	0	0	0	0	0	0	0	0	0	0	0	0	0	0	0	0	0	0	0	0	0	0	0.00760167	0.0184111
6650	0	0	0	0	0	0	0	0	0	0	0	0	0	0	0	0	0	0	0	0	0	0	0.00760167	0.0552334
6660	0	0	0	0	0	0	0	0	0	0	0	0	0	0	0	0	0	0	0	0	0	0	0.0152033	0.0276167
6670	0	0	0	0	0	0	0	0	0	0	0	0	0	0	0	0	0	0	0	0	0	0	0.0152033	0.0276167
6680	0	0	0	0	0	0	0	0	0	0	0	0	0	0	0	0	0	0	0	0	0	0	0.0152033	0.0368222
6690	0	0	0	0	0	0	0	0	0	0	0	0	0	0	0	0	0	0	0	0	0	0	0.00760167	0.08285
6700	0	0	0	0	0	0	0	0	0	0	0	0	0	0	0	0	0	0	0	0	0	0	0.0152033	0.0276167
6710	0	0	0	0	0	0	0	0	0	0	0	0	0	0	0	0	0	0	0	0	0	0	0.022805	0.0368222
6720	0	0	0	0	0	0	0	0	0	0	0	0.0658762	0	0	0	0	0	0	0	0	0	0	0.00760167	0.0184111
6730	0	0	0	0	0	0	0	0	0	0	0	0	0	0	0	0	0	0	0	0.0690608	0	0	0	0.0644389
6740	0	0	0	0	0	0	0	0	0	0	0	0	0	0	0	0	0	0	0	0	0	0	0.022805	0.0460278
6750	0	0	0	0	0	0	0	0	0	0	0	0	0	0	0	0	0	0	0	0	0	0	0	0.0460278
6760	0	0	0	0	0	0	0	0	0	0	0	0	0	0	0	0	0	0	0	0	0	0	0.00760167	0.08285
6770	0	0	0	0	0	0	0	0	0	0	0	0	0	0	0	0	0	0	0	0	0	0	0.00760167	0.0368222
6780	0	0	0	0	0	0	0	0	0	0	0	0	0	0	0	0	0	0	0	0	0	0	0.00760167	0.0736445
6790	0	0	0	0	0	0	0	0	0	0	0	0	0	0	0	0	0	0	0	0	0	0	0.0152033	0.0644389
6800	0	0	0	0	0	0	0	0	0	0	0	0	0	0	0	0	0	0	0	0.0690608	0	0	0.022805	0.0368222
6810	0	0	0	0	0	0	0	0	0	0	0	0	0	0	0	0	0	0	0	0	0	0	0	0.0368222
6820	0	0	0	0	0	0	0	0	0	0	0	0	0	0	0	0	0	0	0	0	0	0	0.0152033	0.0460278
6830	0	0	0	0	0	0	0	0	0	0	0	0	0	0	0	0	0	0	0	0	0	0	0.0152033	0.0368222
6840	0	0	0	0	0	0	0	0	0	0	0	0	0	0	0	0	0	0	0	0	0	0	0.0152033	0.08285
6850	0	0	0	0	0	0	0	0	0	0	0	0	0	0	0	0	0	0.0542594	0	0	0	0	0	0.0276167
6860	0	0	0	0	0	0	0	0	0	0	0	0	0	0	0	0	0	0	0	0	0	0	0	0.0460278
6870	0	0	0	0	0	0	0	0	0	0	0	0	0	0	0	0	0	0	0	0	0	0	0.0152033	0.0276167
6880	0	0	0	0	0	0	0	0	0	0	0	0	0	0	0	0	0	0	0	0	0	0	0.0152033	0.0552334
6890	0	0	0	0	0	0	0	0	0	0	0	0	0	0	0	0	0	0	0	0	0	0	0.0152033	0.08285
6900	0	0	0	0	0	0	0	0	0	0	0.0621504	0	0	0	0	0	0	0	0	0	0	0	0.0304067	0.0368222
6910	0	0	0	0	0	0	0	0	0	0	0	0	0	0	0	0	0	0	0	0	0	0	0	0.0368222
6920	0	0	0	0	0	0	0	0	0	0	0	0	0	0	0	0	0	0	0	0	0	0	0.022805	0.0644389
6930	0	0	0	0	0	0	0	0	0	0	0	0	0	0	0	0	0	0	0	0	0	0	0.0152033	0.0460278
6940	0	0	0	0	0	0	0	0	0	0	0	0	0	0	0	0	0	0	0	0	0	0	0.00760167	0.0368222
6950	0	0	0	0	0	0	0	0	0	0	0	0	0	0	0	0	0	0	0	0	0	0	0.0304067	0.0460278
6960	0	0	0	0	0	0	0	0	0	0	0	0	0	0	0	0	0	0	0	0	0	0	0	0.0368222
6970	0	0	0	0	0	0	0	0	0	0	0	0	0	0	0	0	0	0	0	0	0	0	0.0304067	0.0368222
6980	0	0	0	0.0675676	0	0	0	0	0	0	0	0	0	0	0	0.0106815	0	0	0	0.0690608	0	0	0.0304067	0.0368222
6990	0	0	0	0	0	0	0	0	0	0	0	0	0	0	0	0	0	0	0	0	0	0	0.00760167	0
7000	0	0	0	0	0	0	0	0	0	0	0	0	0	0	0	0.0106815	0	0	0	0	0	0	0.0152033	0.0368222
7010	0	0	0	0	0	0	0	0	0	0	0	0	0	0	0	0	0	0	0	0	0	0	0.00760167	0.0644389
7020	0	0	0	0	0	0	0	0	0	0	0	0	0	0	0	0.0106815	0	0	0	0	0	0	0	0.0184111
7030	0	0	0	0	0	0	0	0	0	0	0	0	0	0	0	0	0	0	0	0	0	0	0.022805	0.0552334
7040	0	0	0	0	0	0	0	0	0	0	0	0	0	0	0	0	0	0	0	0	0	0	0	0.0368222
7050	0	0	0	0	0	0	0	0	0	0	0	0	0	0	0	0	0	0.0542594	0	0	0	0	0	0.0276167
7060	0	0	0	0	0	0	0	0	0	0	0	0	0	0	0	0	0	0	0	0.0690608	0	0	0.022805	0.0368222
7070	0	0	0	0	0	0	0	0	0	0	0	0	0	0	0	0	0	0	0	0	0	0	0.022805	0.00920556
7080	0	0	0	0	0	0	0	0	0	0	0	0	0	0	0	0	0	0	0	0	0	0	0.0304067	0.0276167
7090	0	0	0	0	0	0	0	0	0	0	0	0	0	0	0	0	0	0	0	0	0	0	0.0152033	0.0460278
7100	0	0	0	0	0	0	0	0	0	0	0	0	0	0	0	0	0	0	0	0	0	0	0.0152033	0.0368222
7110	0	0	0	0	0	0	0	0	0	0	0	0	0	0	0	0	0	0	0	0	0	0	0	0.0460278
7120	0	0	0	0	0	0	0	0	0	0	0	0	0	0	0	0	0	0	0	0	0	0	0.022805	0.0276167
7130	0	0	0	0	0	0	0	0	0	0	0	0	0	0	0	0	0	0	0	0	0	0	0	0.0184111
7140	0	0	0	0	0	0	0	0	0	0	0	0	0	0	0	0	0	0	0	0	0	0	0.00760167	0.0184111
7150	0	0	0	0	0	0	0	0	0	0	0	0	0	0	0	0	0	0	0	0	0	0	0.00760167	0.0276167
7160	0	0	0	0	0	0	0	0	0	0	0	0	0	0	0	0.0106815	0	0	0	0	0	0	0	0.0644389
7170	0	0	0	0	0	0	0	0	0	0	0	0	0	0	0	0	0	0	0	0	0	0	0.00760167	0.0368222
7180	0	0	0	0	0	0	0	0	0	0	0	0	0	0	0	0	0	0	0	0	0	0	0	0.0276167
7190	0	0	0	0	0	0	0	0	0	0	0	0	0	0	0	0	0	0	0	0	0	0	0	0.0276167
7200	0	0	0	0	0	0	0	0	0	0	0	0	0	0	0	0	0	0	0	0	0	0	0.00760167	0.0460278
7210	0	0	0	0	0	0	0	0	0	0	0	0	0	0	0	0	0	0	0	0	0	0	0.0152033	0.0460278
7220	0	0	0	0	0	0	0	0	0	0	0	0	0	0	0	0	0	0	0	0	0	0	0.0152033	0.0368222
7230	0	0	0	0	0	0	0	0	0	0	0	0	0	0	0	0	0	0	0	0	0	0	0	0.0552334
7240	0	0	0	0	0	0	0	0	0	0	0	0	0	0	0	0	0	0	0	0	0	0	0.0380084	0.0276167
7250	0	0	0	0	0	0	0	0	0	0	0	0	0	0	0	0	0	0	0	0	0	0	0	0.0184111
7260	0	0	0	0	0	0	0	0	0	0	0	0	0	0	0	0	0	0	0	0	0	0	0.00760167	0.0184111
7270	0	0	0	0	0	0	0	0	0	0	0	0	0	0	0	0	0	0	0	0	0	0	0.022805	0.0368222
7280	0	0	0	0	0	0	0	0	0	0	0	0	0	0	0	0	0	0	0	0	0	0	0.0152033	0.0644389
7290	0	0	0	0	0	0	0	0	0	0	0	0	0	0	0	0.0106815	0	0	0	0	0	0	0.0152033	0.0460278
7300	0	0	0	0	0	0	0	0	0	0	0	0	0	0	0	0	0	0	0	0	0	0	0.0152033	0.0552334
7310	0	0	0	0	0	0	0	0	0	0	0	0	0	0	0	0	0	0	0	0	0	0	0.00760167	0.0184111
7320	0	0	0	0	0	0	0	0	0	0	0	0	0	0	0	0	0	0.0542594	0	0	0	0	0	0.0552334
7330	0	0	0	0	0	0	0	0	0	0	0	0	0	0	0	0	0	0	0	0	0	0	0	0.0552334
7340	0	0	0	0	0	0	0	0	0	0	0	0	0	0	0	0	0	0	0	0	0	0	0	0.0552334
7350	0	0	0	0	0	0	0	0	0	0	0	0	0	0	0	0	0	0	0	0.0690608	0	0	0	0.0552334
7360	0	0	0	0	0	0	0	0	0	0	0	0	0	0	0	0	0	0	0	0	0	0	0.0304067	0.00920556
7370	0	0	0	0	0	0	0	0	0	0	0	0	0	0	0	0	0	0	0	0	0	0	0.0152033	0.0552334
7380	0	0	0	0	0	0	0	0	0	0	0	0	0	0	0	0	0	0	0	0	0	0	0.00760167	0.0368222
7390	0	0	0	0	0	0	0	0	0	0	0	0	0	0	0	0	0	0	0	0	0	0	0	0.0276167
7400	0	0	0	0	0	0	0	0	0	0	0	0	0	0	0	0	0	0	0	0	0	0	0.00760167	0.0276167
7410	0	0	0	0	0	0	0	0	0	0	0	0	0	0	0	0	0	0	0	0	0	0	0.022805	0.0552334
7420	0	0	0	0	0	0	0	0	0	0	0	0	0	0	0	0	0	0	0	0	0	0	0.00760167	0.0460278
7430	0	0	0	0	0	0	0	0	0	0	0	0	0	0	0	0	0	0	0	0	0	0	0.0152033	0.0552334
7440	0	0	0	0	0	0	0	0	0	0	0	0	0	0	0	0	0	0	0	0	0	0	0.0304067	0.0552334
7450	0	0	0	0	0	0	0	0	0	0	0	0	0	0	0	0	0	0	0	0	0	0	0.022805	0.0276167
7460	0	0	0	0	0	0	0	0	0	0	0	0	0	0	0	0	0	0	0	0	0	0	0.00760167	0.0276167
7470	0	0	0	0	0	0	0	0	0	0	0	0	0	0	0	0	0	0	0	0	0	0	0.00760167	0.00920556
7480	0	0	0	0	0	0	0	0	0	0	0	0	0	0	0	0	0	0	0	0	0	0	0.0152033	0.0184111
7490	0	0	0	0	0	0	0	0	0	0	0	0	0	0	0	0	0	0	0	0	0	0	0.00760167	0.00920556
7500	0	0	0	0	0	0	0	0	0	0	0	0	0	0	0	0	0	0	0	0	0	0	0.00760167	0
7510	0	0	0	0	0	0	0	0	0	0	0	0	0	0	0	0	0	0	0	0	0	0	0	0.0184111
7520	0	0	0	0	0	0	0	0	0	0	0	0	0	0	0	0	0	0	0	0	0	0	0.00760167	0.0552334
7530	0	0	0	0	0	0	0	0	0	0	0	0	0	0	0	0	0	0	0	0	0	0	0	0.0552334
7540	0	0	0	0	0	0	0	0	0	0	0	0	0	0	0	0	0	0	0	0	0	0	0.0152033	0.0460278
7550	0	0	0	0	0	0	0	0	0	0	0	0	0	0	0	0	0	0	0	0	0	0	0.00760167	0.0184111
7560	0	0	0	0	0	0	0	0	0	0	0	0	0	0	0	0	0	0	0	0	0	0	0.022805	0.0184111
7570	0	0	0	0	0	0	0	0	0	0	0	0	0	0	0	0	0	0	0	0	0	0	0	0.0460278
7580	0	0	0	0	0	0	0	0	0	0	0	0	0	0	0	0	0	0	0	0	0	0	0.0152033	0
7590	0	0	0	0	0	0	0	0	0	0	0	0	0	0	0	0	0	0	0	0	0	0	0	0.0368222
7600	0	0	0	0	0	0	0	0	0	0	0	0	0	0	0	0	0	0	0	0	0	0	0	0.101261
7610	0	0	0	0	0	0	0	0	0	0	0	0	0	0	0	0	0	0	0	0	0	0	0	0.0184111
7620	0	0	0	0	0	0	0	0	0	0	0	0	0	0	0	0	0	0	0	0	0	0	0.022805	0.0184111
7630	0	0	0	0	0	0	0	0	0	0	0	0	0	0	0	0	0	0	0	0	0	0	0	0.0552334
7640	0	0	0	0	0	0	0	0	0	0	0	0	0	0	0	0.0106815	0	0	0	0	0	0	0.00760167	0.0184111
7650	0	0	0	0	0	0	0	0	0	0	0	0	0	0	0	0	0	0	0	0	0	0	0.00760167	0.00920556
7660	0	0	0	0	0	0	0	0	0	0	0	0	0	0	0	0	0	0	0	0	0	0	0	0.0644389
7670	0	0	0	0	0	0	0	0	0	0	0	0	0	0	0	0	0	0	0	0	0	0	0.00760167	0.0276167
7680	0	0	0	0	0	0	0	0	0	0	0	0	0	0	0	0	0	0	0	0	0	0	0	0.0276167
7690	0	0	0	0	0	0	0	0	0	0	0	0	0	0	0	0	0	0	0	0	0	0	0	0.0460278
7700	0	0	0	0	0	0	0	0	0	0	0	0	0	0	0	0	0	0	0	0	0	0	0.00760167	0.0276167
7710	0	0	0	0	0	0	0	0	0	0	0	0	0	0	0	0	0	0	0	0	0	0	0	0.0460278
7720	0	0	0	0	0	0	0	0	0	0	0	0	0	0	0	0	0	0	0	0	0	0	0	0.00920556
7730	0	0	0	0	0	0	0	0	0	0	0	0	0	0	0	0	0	0	0	0	0	0	0.00760167	0.0276167
7740	0	0	0	0	0	0	0	0	0	0	0	0	0	0	0	0	0	0	0	0	0	0	0.022805	0.0552334
7750	0	0	0	0	0	0	0	0	0	0	0	0	0	0	0	0	0	0	0	0	0	0	0.00760167	0.0460278
7760	0	0	0	0	0	0	0	0	0	0	0	0	0	0	0	0	0	0	0	0	0	0	0.00760167	0.0276167
7770	0	0	0	0	0	0	0	0	0	0	0	0	0	0	0	0	0	0	0	0	0	0	0.00760167	0.0368222
7780	0	0	0	0	0	0	0	0	0	0	0	0	0	0	0	0	0	0	0	0	0	0	0.0152033	0.0184111
7790	0	0	0	0	0	0	0	0	0	0	0	0	0	0	0	0	0	0	0	0	0	0	0.00760167	0.0736445
7800	0	0	0	0	0	0	0	0	0	0	0	0	0	0	0	0	0	0	0	0	0	0	0.0152033	0.00920556
7810	0	0	0	0	0	0	0	0	0	0	0	0	0	0	0	0	0	0	0	0	0	0	0.022805	0.0460278
7820	0	0	0	0	0	0	0	0	0	0.0500501	0	0	0	0	0	0	0	0	0	0	0	0	0.00760167	0.0552334
7830	0	0	0	0	0	0	0	0	0	0	0	0	0	0	0	0	0	0	0	0.0690608	0	0	0.0152033	0.0368222
7840	0	0	0	0	0	0	0	0	0	0	0	0	0	0	0	0	0	0	0	0.0690608	0	0	0	0.0460278
7850	0	0	0	0	0	0	0	0	0	0	0	0	0	0	0	0	0	0	0	0	0	0	0.0152033	0.0368222
7860	0	0	0	0	0	0	0	0	0	0	0	0	0	0	0	0	0	0	0	0	0	0	0.0304067	0.0184111
7870	0	0	0	0	0	0	0	0	0	0	0	0	0	0	0	0	0	0	0	0	0	0	0.00760167	0.0460278
7880	0	0	0	0	0	0	0	0	0	0	0	0	0	0	0	0	0	0	0	0	0	0	0.0152033	0
7890	0	0	0	0	0	0	0	0	0	0	0	0	0	0	0	0	0	0	0	0	0	0	0.0152033	0.0184111
7900	0	0	0	0	0	0	0	0	0	0	0	0	0	0	0	0	0	0	0	0	0	0	0.022805	0.0552334
7910	0	0	0	0	0	0	0	0	0	0	0	0	0	0	0	0	0	0	0	0	0	0	0.0152033	0.0184111
7920	0	0	0	0	0	0	0	0	0	0	0	0	0	0	0	0	0	0	0	0	0	0	0.00760167	0.0184111
7930	0	0	0	0	0	0	0	0	0	0	0	0	0	0	0	0	0	0	0	0	0	0	0	0.0184111
7940	0	0	0	0	0	0	0	0	0	0	0	0	0	0	0	0	0	0	0	0	0	0	0	0.0184111
7950	0	0	0	0	0	0	0	0	0	0	0	0	0	0	0	0	0	0	0.0578369	0	0	0	0.00760167	0.0184111
7960	0	0	0	0	0	0	0	0	0	0	0	0	0	0	0	0	0	0	0	0	0	0	0.00760167	0.0276167
7970	0	0	0	0	0	0	0	0	0	0	0	0	0	0	0	0	0	0	0	0	0	0	0.00760167	0.0184111
7980	0	0	0	0	0	0	0	0	0	0	0	0	0	0	0	0	0	0	0	0	0	0	0.00760167	0.0368222
7990	0	0	0	0	0	0	0	0	0	0	0	0	0	0	0	0	0	0	0	0	0	0	0	0.0368222
8000	0	0	0	0	0	0	0	0	0	0	0	0	0	0	0	0	0	0	0	0	0	0	0.00760167	0.08285
8010	0	0	0	0	0	0	0	0	0	0	0	0	0	0	0	0	0	0	0	0	0	0	0.00760167	0.00920556
8020	0	0	0	0	0	0	0	0	0	0	0	0	0	0	0	0	0	0	0	0	0	0	0.00760167	0.0184111
8030	0	0	0	0	0	0	0	0	0	0	0	0	0	0	0	0	0	0	0	0	0	0	0.00760167	0.0276167
8040	0	0	0	0	0	0	0	0	0	0	0	0	0	0	0	0	0	0	0	0	0	0	0	0.0460278
8050	0	0	0	0	0	0	0	0	0	0	0	0	0	0	0	0	0.0501253	0	0	0	0	0	0.0152033	0.0184111
8060	0	0	0	0.0675676	0	0	0	0	0	0	0	0	0	0	0	0	0	0	0	0	0	0	0.00760167	0.0276167
8070	0	0	0	0	0	0	0	0	0	0	0	0	0	0	0	0	0	0	0	0	0	0	0	0.00920556
8080	0	0	0	0	0	0	0	0	0	0	0	0	0	0	0	0	0	0	0	0	0	0	0	0.0460278
8090	0	0	0	0	0	0	0	0	0	0	0	0	0	0	0	0	0	0	0	0	0	0	0.00760167	0.0184111
8100	0	0	0	0	0	0	0	0	0	0	0	0	0	0	0	0	0	0	0	0.0690608	0	0	0	0.0552334
8110	0	0	0	0	0	0	0	0	0	0	0	0	0	0	0	0	0	0	0	0	0	0	0	0.0368222
8120	0	0	0	0	0	0	0	0	0	0	0	0	0	0	0	0	0	0	0	0	0	0	0.00760167	0.00920556
8130	0	0	0	0	0	0	0	0	0	0	0	0	0	0	0	0	0	0	0	0	0	0	0.0152033	0.0184111
8140	0	0	0	0	0	0	0	0	0	0	0	0	0	0	0	0	0	0	0	0	0	0	0.00760167	0.0276167
8150	0	0	0	0	0	0	0	0	0	0	0	0	0	0	0	0	0	0	0	0	0	0	0	0
8160	0	0	0	0	0	0	0	0	0	0	0	0	0	0	0	0	0	0	0	0	0	0	0.00760167	0.0368222
8170	0	0	0	0	0	0	0	0	0	0	0	0	0	0	0	0	0	0	0	0	0	0	0.00760167	0.0736445
8180	0	0	0	0	0	0	0	0	0	0	0	0	0	0	0	0	0	0	0	0	0	0	0.00760167	0.0276167
8190	0	0	0	0	0	0	0	0	0	0	0	0	0	0	0	0	0	0	0	0	0	0	0.00760167	0.00920556
8200	0	0	0	0	0	0	0	0	0	0	0	0	0	0	0	0	0	0	0	0	0	0	0	0.0368222
8210	0	0	0	0	0	0	0	0	0	0	0	0	0	0	0	0	0	0	0	0	0	0	0.0152033	0.0184111
8220	0	0	0	0	0	0	0	0	0	0	0	0	0	0	0	0	0	0	0	0	0	0	0.00760167	0.0184111
8230	0	0	0	0	0	0	0	0	0	0	0	0	0	0	0	0	0	0	0	0	0	0	0	0.00920556
8240	0	0	0	0	0	0	0	0	0	0	0	0	0	0	0	0	0	0	0	0	0	0	0.00760167	0.0368222
8250	0	0	0	0	0	0	0	0	0	0	0	0	0	0	0	0	0	0	0	0	0	0	0	0.0184111
8260	0	0	0	0	0	0	0	0	0	0	0	0	0	0	0	0	0	0	0	0	0	0	0	0.08285
8270	0	0	0	0	0	0	0	0	0	0	0	0	0	0	0	0	0	0	0	0	0	0	0.00760167	0.0184111
8280	0	0	0	0	0	0	0	0	0	0	0	0	0	0	0	0	0	0	0	0	0	0	0.00760167	0.0184111
8290	0	0	0	0	0	0	0	0	0	0	0	0	0	0	0	0	0	0	0	0	0	0	0.00760167	0.00920556
8300	0	0	0	0	0	0	0	0	0	0	0	0	0	0	0	0	0	0	0	0	0	0	0	0.0184111
8310	0	0	0	0	0	0	0	0	0	0	0	0	0	0	0	0	0	0	0	0	0	0	0	0.00920556
8320	0	0	0	0	0	0	0	0	0	0	0	0	0	0	0	0	0	0	0	0	0	0	0.00760167	0.0276167
8330	0	0	0	0	0	0	0	0	0	0	0	0	0	0	0	0	0	0	0	0	0	0	0.00760167	0
8340	0	0	0	0	0	0	0	0	0	0	0	0	0	0	0	0	0	0	0	0	0	0	0.00760167	0
8350	0	0	0	0	0	0	0	0	0	0	0	0	0	0	0	0	0	0	0	0	0	0	0.00760167	0.00920556
8360	0	0	0	0	0	0	0	0	0	0	0	0	0	0	0	0	0	0	0	0	0	0	0.00760167	0.0184111
8370	0	0	0	0	0	0	0	0	0	0	0	0	0	0	0	0	0	0	0	0	0	0	0.00760167	0
8380	0	0	0	0	0	0	0	0	0	0	0	0	0	0	0	0	0	0	0	0	0	0	0	0.0276167
8390	0	0	0	0	0	0	0	0	0	0	0	0	0	0	0	0	0	0	0	0	0	0	0.00760167	0.0184111
8400	0	0	0	0	0	0	0	0	0	0	0	0	0	0	0	0	0	0	0	0	0	0	0.0152033	0.0184111
8410	0	0	0	0	0	0	0	0	0	0	0	0	0	0	0	0	0	0	0	0	0	0	0.00760167	0.00920556
8420	0	0	0	0	0	0	0	0	0	0	0	0	0	0	0	0	0	0	0	0	0	0	0	0.0184111
8430	0	0	0	0	0	0	0	0	0	0	0	0	0	0	0	0	0	0	0	0	0	0	0.00760167	0.00920556
8440	0	0	0	0	0	0	0	0	0	0	0	0	0	0	0	0	0	0	0	0	0	0	0	0.0184111
8450	0	0	0	0	0	0	0	0	0	0	0	0	0	0	0	0	0	0	0	0	0	0	0.00760167	0.0276167
8460	0	0	0	0	0	0	0	0	0	0	0	0	0	0	0	0	0	0	0	0	0	0	0.00760167	0.0368222
8470	0	0	0	0	0	0	0	0	0	0	0	0	0	0	0	0	0	0	0	0	0	0	0.00760167	0.00920556
8480	0	0	0	0	0	0	0	0	0	0	0	0	0	0	0	0	0	0	0	0	0	0	0.00760167	0.0460278
8490	0	0	0	0	0	0	0	0	0	0	0	0	0	0	0	0	0	0	0	0	0	0	0	0.0184111
8500	0	0	0	0	0	0	0	0	0	0	0	0	0	0	0	0	0	0	0	0	0	0	0.022805	0.0184111
8510	0	0	0	0	0	0	0	0	0	0	0	0	0	0	0	0	0	0	0	0	0	0	0.022805	0.0276167
8520	0	0	0	0	0	0	0	0	0	0	0	0	0	0	0	0	0	0	0	0	0	0	0	0.0276167
8530	0	0	0	0	0	0	0	0	0	0	0	0	0	0	0	0	0	0	0	0	0	0	0	0.0368222
8540	0	0	0	0	0	0	0	0	0	0	0	0	0	0	0	0	0	0	0	0	0	0	0.00760167	0.0368222
8550	0	0	0	0	0	0	0	0	0	0	0	0	0	0	0	0	0	0	0	0	0	0	0	0.0276167
8560	0	0	0	0	0	0	0	0	0	0	0	0	0	0	0	0	0	0	0	0	0	0	0.0152033	0.0460278
8570	0	0	0	0	0	0	0	0	0	0	0	0	0	0	0	0	0	0	0	0	0	0	0	0.0552334
8580	0	0	0	0	0	0	0	0	0	0	0	0	0	0	0	0	0	0	0	0	0	0	0	0
8590	0	0	0	0	0	0	0	0	0	0	0	0	0	0	0	0	0	0	0	0	0	0	0	0.0184111
8600	0	0	0	0	0	0	0	0	0	0	0	0	0	0	0	0	0	0	0	0	0	0	0.0152033	0.00920556
8610	0	0	0	0	0	0	0	0	0	0	0	0	0	0	0	0	0	0	0	0	0	0	0.0152033	0.0276167
8620	0	0	0	0	0	0	0	0	0	0	0	0	0	0	0	0	0	0	0	0	0	0	0.00760167	0.0276167
8630	0	0	0	0	0	0	0	0	0	0	0	0	0	0	0	0	0	0	0.0578369	0	0	0	0.00760167	0.00920556
8640	0	0	0	0	0	0	0	0	0	0	0	0	0	0	0	0	0	0	0	0	0	0	0.00760167	0.0184111
8650	0	0	0	0	0	0	0	0	0	0	0	0	0	0	0	0	0	0	0	0	0	0	0.00760167	0.00920556
8660	0	0	0	0	0	0	0	0	0	0	0	0	0	0	0	0	0	0	0	0	0	0	0.00760167	0.0552334
8670	0	0	0	0	0	0	0	0	0	0	0	0	0	0	0	0	0	0	0	0	0	0	0.0152033	0
8680	0	0	0	0	0	0	0	0	0	0	0	0	0	0	0	0	0	0	0	0	0	0	0	0.0368222
8690	0	0	0	0	0	0	0	0	0	0	0	0	0	0	0	0	0	0	0	0	0	0	0.00760167	0.0276167
8700	0	0	0	0	0	0	0	0	0	0	0	0	0	0	0	0	0	0	0	0	0	0	0.022805	0.0184111
8710	0	0	0	0	0	0	0	0	0	0	0	0	0	0	0	0	0	0	0	0	0	0	0	0.00920556
8720	0	0	0	0	0	0	0	0	0	0	0	0	0	0	0	0	0	0	0	0	0	0	0	0.0184111
8730	0	0	0	0	0	0	0	0	0	0	0	0	0	0	0	0	0	0	0	0	0	0	0.0152033	0.0184111
8740	0	0	0	0	0	0	0	0	0	0	0	0	0	0	0	0	0	0	0	0	0	0	0.00760167	0.00920556
8750	0	0	0	0	0	0	0	0	0	0	0	0	0	0	0	0	0	0	0	0	0	0	0	0.0184111
8760	0	0	0	0	0	0	0	0	0	0	0	0	0	0	0	0	0	0	0	0	0	0	0.00760167	0.0184111
8770	0	0	0	0	0	0	0	0	0	0	0	0	0	0	0	0	0	0	0	0	0	0	0.0152033	0.0184111
8780	0	0	0	0	0	0	0	0	0	0	0	0	0	0	0	0	0	0	0	0	0	0	0.00760167	0.0184111
8790	0	0	0	0	0	0	0	0	0	0	0	0	0	0	0	0	0	0	0	0	0	0	0.0152033	0.0276167
8800	0	0	0	0	0	0	0	0	0	0	0	0	0	0	0	0	0	0	0	0	0	0	0	0.0184111
8810	0	0	0	0	0	0	0	0	0	0	0	0	0	0	0	0	0	0	0	0	0	0	0.00760167	0
8820	0	0	0	0	0	0	0	0	0	0	0	0	0	0	0	0	0	0	0	0	0	0	0.00760167	0.00920556
8830	0	0	0	0	0	0	0	0	0	0	0	0	0	0	0	0	0	0	0	0	0	0	0.00760167	0.00920556
8840	0	0	0	0	0	0	0	0	0	0	0	0	0	0	0	0	0	0	0	0	0	0	0.00760167	0.00920556
8850	0	0	0	0	0	0	0	0	0	0	0	0	0	0	0	0	0	0	0	0	0	0	0	0
8860	0	0	0	0	0	0	0	0	0	0	0	0	0	0	0	0	0	0	0	0	0	0	0.00760167	0.0368222
8870	0	0	0	0	0	0	0	0	0	0	0	0	0	0	0	0	0	0	0	0	0	0	0.0152033	0.0184111
8880	0	0	0	0	0	0	0	0	0	0	0	0	0	0	0	0	0	0	0	0	0	0	0.00760167	0.0552334
8890	0	0	0	0	0	0	0	0	0	0	0	0	0	0	0	0	0	0	0	0	0	0	0.00760167	0.00920556
8900	0	0	0	0.0675676	0	0	0	0	0	0	0	0	0	0	0	0	0	0	0	0	0	0	0.0152033	0.0276167
8910	0	0	0	0	0	0	0	0	0	0	0	0	0	0	0	0	0	0	0	0	0	0	0	0
8920	0	0	0	0	0	0	0	0	0	0	0	0	0	0	0	0	0	0	0	0	0	0	0.022805	0.0276167
8930	0	0	0	0	0	0	0	0	0	0	0	0	0	0	0	0	0	0	0	0	0	0	0	0.0276167
8940	0	0	0	0	0	0	0	0	0	0	0	0	0	0	0	0	0	0	0	0	0	0	0.00760167	0.0184111
8950	0	0	0	0	0	0	0	0	0	0	0	0	0	0	0	0	0	0	0	0	0	0	0	0.0184111
8960	0	0	0	0	0	0	0	0	0	0	0	0	0	0	0	0	0	0	0	0	0	0	0.00760167	0.00920556
8970	0	0	0	0	0	0	0	0	0	0	0	0	0	0	0	0	0	0	0	0	0	0	0.00760167	0.0368222
8980	0	0	0	0	0	0	0	0	0	0	0	0	0	0	0	0	0	0	0	0	0	0	0	0.0368222
8990	0	0	0	0	0	0	0	0	0	0	0	0	0	0	0	0	0	0	0	0	0	0	0.00760167	0.00920556
9000	0	0	0	0	0	0	0	0	0	0	0	0	0	0	0	0	0	0	0	0	0	0	0	0.0368222
9010	0	0	0	0	0	0	0	0	0	0	0	0	0	0	0	0	0	0	0	0	0	0	0.0152033	0.0368222
9020	0	0	0	0	0	0	0	0	0	0	0	0	0	0	0	0	0	0	0	0	0	0	0	0
9030	0	0	0	0	0	0	0	0	0	0	0	0	0	0	0	0	0	0	0	0	0	0	0.00760167	0.0276167
9040	0	0	0	0	0	0	0	0	0	0	0	0	0	0	0	0	0	0	0	0	0	0	0.00760167	0.0184111
9050	0	0	0	0	0	0	0	0	0	0	0	0	0	0	0	0	0	0	0	0	0	0	0	0.0276167
9060	0	0	0	0	0	0	0	0	0	0	0	0	0	0	0	0	0	0	0	0	0	0	0	0.0184111
9070	0	0	0	0	0	0	0	0	0	0	0	0	0	0	0	0	0	0	0	0	0	0	0	0.00920556
9080	0	0	0	0	0	0	0	0	0	0	0	0	0	0	0	0	0	0	0	0	0	0	0	0.0184111
9090	0	0	0	0	0	0	0	0	0	0	0	0	0	0	0	0	0	0	0	0	0	0	0	0.0368222
9100	0	0	0	0	0	0	0	0	0	0	0	0	0	0	0	0	0	0	0	0	0	0	0	0.0276167
9110	0	0	0	0	0	0	0	0	0	0	0	0	0	0	0	0	0	0	0	0	0	0	0	0.00920556
9120	0	0	0	0	0	0	0	0	0	0	0	0	0	0	0	0	0	0	0	0	0	0	0.00760167	0.0184111
9130	0	0	0	0	0	0	0	0	0	0	0	0	0	0	0	0	0	0	0	0	0	0	0	0.0460278
9140	0	0	0	0	0	0	0	0	0	0	0	0	0	0	0	0	0	0	0	0	0	0	0.00760167	0.00920556
9150	0	0	0	0	0	0	0	0	0	0	0	0	0	0	0	0	0	0	0	0	0	0	0.00760167	0.00920556
9160	0	0	0	0	0	0	0	0	0	0	0	0	0	0	0	0	0	0	0	0	0	0	0.0152033	0.0184111
9170	0	0	0	0	0	0	0	0	0	0	0	0	0	0	0	0	0	0	0	0	0	0	0.00760167	0.0552334
9180	0	0	0	0	0	0	0	0	0	0	0	0	0	0	0	0	0	0	0	0	0	0	0.00760167	0.0276167
9190	0	0	0	0	0	0	0	0	0	0	0	0	0	0	0	0	0	0	0	0	0	0	0.00760167	0.0184111
9200	0	0	0	0	0	0	0	0	0	0	0	0	0	0	0	0	0	0	0	0	0	0	0.00760167	0
9210	0	0	0	0	0	0	0	0	0	0	0	0	0	0	0	0	0	0	0	0	0	0	0.00760167	0.00920556
9220	0	0	0	0	0	0	0	0	0	0	0	0	0	0	0	0	0	0	0	0	0	0	0.00760167	0.0368222
9230	0	0	0	0	0	0	0	0	0	0	0	0	0	0	0	0	0	0	0	0	0	0	0	0.0276167
9240	0	0	0	0	0	0	0	0	0	0	0	0	0	0	0	0	0	0	0	0	0	0	0.00760167	0.00920556
9250	0	0	0	0	0	0	0	0	0	0	0	0	0	0	0	0	0	0	0	0	0	0	0.00760167	0.00920556
9260	0	0	0	0	0	0	0	0	0	0	0	0	0	0	0	0	0	0	0	0	0	0	0	0.0276167
9270	0	0	0	0	0	0	0	0	0	0	0	0	0	0	0	0	0	0	0	0	0	0	0.00760167	0.0276167
9280	0	0	0	0	0	0	0	0	0	0	0	0	0	0	0	0	0	0	0	0	0	0	0	0
9290	0	0	0	0	0	0	0	0	0	0	0	0	0	0	0	0	0	0	0	0	0	0	0	0.0184111
9300	0	0	0	0	0	0	0	0	0	0	0	0	0	0	0	0	0	0	0	0	0	0	0	0.0368222
9310	0	0	0	0	0	0	0	0	0	0	0	0	0	0	0	0	0	0	0	0	0	0	0.00760167	0.0552334
9320	0	0	0	0	0	0	0	0	0	0	0	0	0	0	0	0	0	0	0	0	0	0	0	0
9330	0	0	0	0	0	0	0	0	0	0	0	0	0	0	0	0	0	0	0	0	0	0	0.00760167	0.0184111
9340	0	0	0	0	0	0	0	0	0	0	0	0	0	0	0	0	0	0	0	0	0	0	0.0152033	0.0184111
9350	0	0	0	0	0	0	0	0	0	0	0	0	0	0	0	0	0	0	0	0	0	0	0.0152033	0.0184111
9360	0	0	0	0	0	0	0	0	0	0	0	0	0	0	0	0	0	0	0	0	0	0	0.00760167	0.0184111
9370	0	0	0	0	0	0	0	0	0	0	0	0	0	0	0	0	0	0	0	0	0	0	0.00760167	0.00920556
9380	0	0	0	0	0	0	0	0	0	0	0	0	0	0	0	0	0	0	0	0	0	0	0	0.00920556
9390	0	0	0	0	0	0	0	0	0	0	0	0	0	0	0	0	0	0	0	0	0	0	0	0
9400	0	0	0	0	0	0	0	0	0	0	0	0	0	0	0	0	0	0	0	0	0	0	0.00760167	0.0368222
9410	0	0	0	0	0	0	0	0	0	0	0	0	0	0	0	0	0	0	0	0	0	0	0	0.00920556
9420	0	0	0	0	0	0	0	0	0	0	0	0	0	0	0	0	0	0	0	0	0	0	0	0.0368222
9430	0	0	0	0	0	0	0	0	0	0	0	0	0	0	0	0	0	0	0	0	0	0	0	0.00920556
9440	0	0	0	0	0	0	0	0	0	0	0	0	0	0	0	0	0	0	0	0	0	0	0.00760167	0.00920556
9450	0	0	0	0	0	0	0	0	0	0	0	0	0	0	0	0	0	0	0	0	0	0	0.00760167	0.00920556
9460	0	0	0	0	0	0	0	0	0	0	0	0	0	0	0	0	0	0	0	0	0	0	0.00760167	0.0368222
9470	0	0	0	0	0	0	0	0	0	0	0	0	0	0	0	0	0	0	0	0	0	0	0	0
9480	0	0	0	0	0	0	0	0	0	0	0	0	0	0	0	0	0	0	0	0	0	0	0	0.0276167
9490	0	0	0	0	0	0	0	0	0	0	0	0	0	0	0	0	0	0	0	0	0	0	0	0
9500	0	0	0	0	0	0	0	0	0	0	0	0	0	0	0	0	0	0	0	0	0	0	0.0152033	0.0460278
9510	0	0	0	0	0	0	0	0	0	0	0	0	0	0	0	0	0	0	0	0	0	0	0.00760167	0.0184111
9520	0	0	0	0	0	0	0	0	0	0	0	0	0	0	0	0	0	0	0	0	0	0	0.00760167	0.00920556
9530	0	0	0	0	0	0	0	0	0	0	0	0	0	0	0	0	0	0	0	0	0	0	0.00760167	0.0184111
9540	0	0	0	0	0	0	0	0	0	0	0	0	0	0	0	0	0	0	0	0	0	0	0	0.00920556
9550	0	0	0	0	0	0	0	0	0	0	0	0	0	0	0	0	0	0	0	0	0	0	0	0.0276167
9560	0	0	0	0	0	0	0	0	0	0	0	0	0	0	0	0	0	0	0	0	0	0	0.00760167	0.00920556
9570	0	0	0	0.0675676	0	0	0	0	0	0	0	0	0	0	0	0	0	0	0	0	0	0	0.00760167	0.0184111
9580	0	0	0	0	0	0	0	0	0	0	0	0	0	0	0	0	0	0	0	0	0	0	0.00760167	0.00920556
9590	0	0	0	0	0	0	0	0	0	0	0	0	0	0	0	0	0	0	0	0	0	0	0	0.0184111
9600	0	0	0	0	0	0	0	0	0	0	0	0	0	0	0	0	0	0	0	0	0	0	0.00760167	0.00920556
9610	0	0	0	0	0	0	0	0	0	0	0	0	0	0	0	0	0	0	0	0	0	0	0	0
9620	0	0	0	0	0	0	0	0	0	0	0	0	0	0	0	0	0	0	0	0	0	0	0	0.0184111
9630	0	0	0	0	0	0	0	0	0	0	0	0	0	0	0	0	0	0	0	0	0	0	0	0
9640	0	0	0	0	0	0	0	0	0	0	0	0	0	0	0	0	0	0	0	0	0	0	0.0152033	0.00920556
9650	0	0	0	0	0	0	0	0	0	0	0	0	0	0	0	0	0	0	0	0	0	0	0	0.0184111
9660	0	0	0	0	0	0	0	0	0	0	0	0	0	0	0	0	0	0	0	0	0	0	0	0.00920556
9670	0	0	0	0	0	0	0	0	0	0	0	0	0	0	0	0	0	0	0	0	0	0	0	0.00920556
9680	0	0	0	0	0	0	0	0	0	0	0	0	0	0	0	0	0	0	0	0	0	0	0	0.00920556
9690	0	0	0	0	0	0	0	0	0	0	0	0	0	0	0	0	0	0	0	0	0	0	0.00760167	0
9700	0	0	0	0	0	0	0	0	0	0	0	0	0	0	0	0	0	0	0	0	0	0	0	0.0184111
9710	0	0	0	0	0	0	0	0	0	0	0	0	0	0	0	0	0	0	0	0	0	0	0.00760167	0.00920556
9720	0	0	0	0	0	0	0	0	0	0	0	0	0	0	0	0	0	0	0	0	0	0	0.00760167	0
9730	0	0	0	0	0	0	0	0	0	0	0	0	0	0	0	0	0	0	0	0	0	0	0	0.0184111
9740	0	0	0	0	0	0	0	0	0	0	0	0	0	0	0	0	0	0	0	0	0	0	0	0.0184111
9750	0	0	0	0	0	0	0	0	0	0	0	0	0	0	0	0	0	0	0	0	0	0	0.00760167	0.00920556
9760	0	0	0	0	0	0	0	0	0	0	0	0	0	0	0	0	0	0	0	0	0	0	0.00760167	0.0184111
9770	0	0	0	0	0	0	0	0	0	0	0	0	0	0	0	0	0	0	0	0	0	0	0.00760167	0.0368222
9780	0	0	0	0	0	0	0	0	0	0	0	0	0	0	0	0	0	0	0	0	0	0	0	0.0184111
9790	0	0	0	0	0	0	0	0	0	0	0	0	0	0	0	0	0	0	0	0	0	0	0.00760167	0
9800	0	0	0	0	0	0	0	0	0	0	0	0	0	0	0	0	0	0	0	0	0	0	0	0.00920556
9810	0	0	0	0.0675676	0	0	0	0	0	0	0	0	0	0	0	0	0	0	0	0	0	0	0	0
9820	0	0	0	0	0	0	0	0	0	0	0	0	0	0	0	0	0	0	0	0	0	0	0.0152033	0.0184111
9830	0	0	0	0	0	0	0	0	0	0	0	0	0	0	0	0	0	0	0	0	0	0	0	0
9840	0	0	0	0	0	0	0	0	0	0	0	0	0	0	0	0	0	0	0	0	0	0	0	0.0184111
9850	0	0	0	0	0	0	0	0	0	0	0	0	0	0	0	0	0	0	0	0	0	0	0	0.0184111
9860	0	0	0	0	0	0	0	0	0	0	0	0	0	0	0	0	0	0	0	0	0	0	0.00760167	0.0184111
9870	0	0	0	0	0	0	0	0	0	0	0	0	0	0	0	0	0	0	0	0	0	0	0	0.00920556
9880	0	0	0	0	0	0	0	0	0	0	0	0	0	0	0	0	0	0	0	0	0	0	0	0.00920556
9890	0	0	0	0	0	0	0	0	0	0	0	0	0	0	0	0	0	0	0	0	0	0	0	0.00920556
9900	0	0	0	0	0	0	0	0	0	0	0	0	0	0	0	0	0	0	0	0	0	0	0	0.00920556
9910	0	0	0	0	0	0	0	0	0	0	0	0	0	0	0	0	0	0	0	0	0	0	0.00760167	0.0184111
9920	0	0	0	0	0	0	0	0	0	0	0	0	0	0	0	0	0	0	0	0	0	0	0.00760167	0.0184111
9930	0	0	0	0	0	0	0	0	0	0	0	0	0	0	0	0	0	0	0	0	0	0	0	0.0184111
9940	0	0	0	0	0	0	0	0	0	0	0	0	0	0	0	0	0	0	0	0	0	0	0	0.0184111
9950	0	0	0	0	0	0	0	0	0	0	0	0	0	0	0	0	0	0	0	0	0	0	0	0
9960	0	0	0	0	0	0	0	0	0	0	0	0	0	0	0	0	0	0	0	0	0	0	0.00760167	0.0184111
9970	0	0	0	0	0	0	0	0	0	0	0	0	0	0	0	0	0	0	0	0	0	0	0	0.0276167
9980	0	0	0	0	0	0	0	0	0	0	0	0	0	0	0	0	0	0	0	0	0	0	0.00760167	0.00920556
9990	0	0	0	0	0	0	0	0	0	0	0	0	0	0	0	0	0	0	0	0	0	0	0	0
10000	0	0	0	0	0	0	0	0	0	0	0	0	0	0	0	0	0	0	0	0	0	0	0.00760167	0.00920556
