# Supplementary material for: Light-gated integrator for highlighting kinase activity in living cells
Source: Nat Commun. 2024 Sep 6;15:7804. doi: 10.1038/s41467-024-51270-4 (PMC11379911; doi:10.1038/s41467-024-51270-4)
Supplement: Supplementary file 11 — Source Data [file 41467_2024_51270_MOESM11_ESM.zip › Source Data - zip/Source data for Supp Fig 12.xlsx]

## Sheet: Sheet1
Supplementary Fig. 12a														Supplementary Fig. 12b												Supplementary Fig. 12c
Norm. FRET YFP/CFP														Norm. Ex. Ratio (480/405)								Max DR/R0				Norm. Ex. Ratio (480/405)
	Iso 100 nM		Iso 1 mM		PGE1 1 mM		PGE1 10 mM		PGE2 1 mM		PGE2 10 mM				Fsk 1 mM		Fsk 1 mM+LPA 500 nM		Fsk 1 mM+AngII 10 mM			Fsk 1 mM	Fsk 1 mM+LPA 500 nM	Fsk 1 mM+AngII 10 mM			ET1 20 nM		ET1 100 nM
Time (min)	Mean	SEM	Mean	SEM	Mean	SEM	Mean	SEM	Mean	SEM	Mean	SEM		Time (min)	Mean	SEM	Mean	SEM	Mean	SEM		0.145548	0.320672	0.469776		Time (min)	Mean	SEM	Mean	SEM
-2.5	1.00461	0.000554731	1.00148	0.00301103	1.00862	0.00108327	1.0015	0.00107235	1.0015	0.00107235	1.02673	0.00845022		-2.5	0.9951	0.00346295	1.00929	0.00173044	1.00684	0.00180192		0.154147	0.159272	0.268787		-2.5	1.01099	0.00478695	1.00537	0.00413532
-2	0.998379	0.00058057	0.997909	0.00232172	1.00753	0.00113281	1.00236	0.000885789	1.00236	0.000885789	1.0241	0.00786638		-2	0.998489	0.00363669	1.00485	0.00154394	1.00483	0.00192811		0.305613	0.51347	0.311522		-2	1.00798	0.00460202	1.00242	0.00423197
-1.5	0.998804	0.000656853	0.998403	0.00176244	1.00725	0.000746499	1.00316	0.000701232	1.00316	0.000701232	1.01865	0.00600145		-1.5	0.998919	0.00347372	1.00512	0.00154605	1.00483	0.00186081		0.18827	0.180398	0.096399		-1.5	1.0054	0.00388243	1.0002	0.00283121
-1	0.998642	0.000570156	0.999044	0.00119362	1.00794	0.000974888	1.00378	0.000611961	1.00378	0.000611961	1.01095	0.00365033		-1	1.00133	0.00289188	1.00472	0.00155223	1.00156	0.00185431		0.082795	0.150658	0.088085		-1	1.00172	0.00433832	1.005	0.00206963
-0.5	1.00021	0.000479235	1	0.000511129	1.0072	0.000692563	1.00374	0.000516217	1.00374	0.000516217	1.00531	0.00155915		-0.5	1.00168	0.00255527	1.00322	0.00136993	1.00186	0.00167483		0.108911	0.123856	0.223076		-0.5	1.00112	0.00408913	0.997602	0.00101449
0	1	0	1	0	1	0	1	0	1	0	1	0		0	1	0	1	0	1	0		0.393004	0.14271	0.330843		0	1	0	1	0
0.5	1.00058	0.000703785	1.00687	0.00151232	1.14462	0.0266523	1.12679	0.0234643	1.12679	0.0234643	0.993249	0.000830777		0.5	1.00853	0.00277625	1.03578	0.00565029	0.998192	0.00169082		0.448334	0.537299	0.35518		0.5	0.990379	0.00229917	0.998572	0.00076945
1	1.00193	0.000686427	1.20004	0.0182422	1.39299	0.0380648	1.35284	0.0368491	1.35284	0.0368491	1.12253	0.0192715		1	1.10364	0.0220448	1.11156	0.00795432	1.01491	0.00445414		0.624519	0.166775	0.225318		1	1.13284	0.0218491	0.997001	0.00137113
1.5	1.03289	0.00817999	1.38689	0.0281619	1.47346	0.0334869	1.4501	0.0365187	1.4501	0.0365187	1.33165	0.0329637		1.5	1.20453	0.0415643	1.16095	0.0120842	1.10521	0.0111844		0.118073	0.133146	0.06563		1.5	1.18389	0.0229002	0.994013	0.00275338
2	1.13336	0.0252064	1.45463	0.0321966	1.49009	0.0304393	1.47634	0.0350114	1.47634	0.0350114	1.39552	0.0347902		2	1.27077	0.0454316	1.17828	0.0137487	1.16871	0.0163729		0.110367	0.165979	0.215124		2	1.17231	0.0223351	0.989427	0.00314823
2.5	1.23649	0.0344445	1.46437	0.0346431	1.48808	0.0295533	1.47634	0.0342069	1.47634	0.0342069	1.40952	0.0344755		2.5	1.30361	0.0458097	1.18215	0.0148386	1.19112	0.0192145		0.106018	0.158284	0.233664		2.5	1.14677	0.0209415	0.985508	0.00346402
3	1.30677	0.0384675	1.44632	0.0365018	1.4821	0.0292422	1.46831	0.0343657	1.46831	0.0343657	1.41033	0.034006		3	1.31765	0.0460978	1.1847	0.0153067	1.18677	0.0192392		0.100456	0.226048	0.221445		3	1.11138	0.017856	0.982748	0.00376276
3.5	1.34329	0.0397212	1.41656	0.0379111	1.46088	0.0305428	1.45291	0.0348803	1.45291	0.0348803	1.41128	0.0340261		3.5	1.32022	0.0466781	1.18349	0.0160451	1.18288	0.019918		0.321177	0.174784	0.225106		3.5	1.09186	0.0159061	0.98729	0.0037993
4	1.35391	0.0393334	1.38221	0.0377177	1.43084	0.0329683	1.43577	0.0361949	1.43577	0.0361949	1.40815	0.0333894		4	1.3265	0.0466659	1.18505	0.0166114	1.18607	0.0201847		0.539226	0.442885	0.185648		4	1.07136	0.0125199	0.987109	0.00420646
4.5	1.34244	0.039271	1.34873	0.0368487	1.40184	0.0365761	1.41823	0.037187	1.41823	0.037187	1.40691	0.0332296		4.5	1.32754	0.0465933	1.18717	0.0167351	1.18408	0.020242		0.228494	0.159834	0.212306		4.5	1.06799	0.0123961	0.987068	0.00507247
5	1.31682	0.0387262	1.3187	0.0358718	1.37095	0.0398524	1.40008	0.0378616	1.40008	0.0378616	1.40552	0.0331781		5	1.32663	0.0468411	1.18561	0.0169644	1.18641	0.0208341		0.517002	0.098677	0.227264		5	1.06374	0.0116014	0.987346	0.00519617
5.5	1.28764	0.0368218	1.29467	0.0341166	1.34625	0.0421756	1.38373	0.0385345	1.38373	0.0385345	1.40405	0.0329429		5.5	1.32939	0.0468478	1.18796	0.017334	1.18736	0.0204528		0.218156	0.104561	0.116908		5.5	1.06248	0.011207	0.984411	0.00523038
6	1.25624	0.035343	1.27245	0.0328624	1.32325	0.0450628	1.36884	0.03945	1.36884	0.03945	1.40359	0.0327348		6	1.32725	0.0474646	1.18906	0.0173688	1.18287	0.0208644		0.272559	0.154331	0.10195		6	1.05623	0.0107857	0.978251	0.00532659
6.5	1.2291	0.0330937	1.25165	0.0312622	1.30518	0.0470371	1.35342	0.0402008	1.35342	0.0402008	1.40235	0.0328587		6.5	1.33326	0.047413	1.18897	0.017403	1.18159	0.0209541		0.865237	0.343055	0.083585		6.5	1.04746	0.00914592	0.981435	0.00562632
7	1.20276	0.0316076	1.2335	0.0302732	1.29921	0.0475976	1.33967	0.0407386	1.33967	0.0407386	1.40109	0.0327276		7	1.33311	0.047124	1.1886	0.0178754	1.18328	0.0206479		0.636897	0.191324	0.094212		7	1.04591	0.00951204	0.980571	0.00565348
7.5	1.18263	0.0301805	1.218	0.0294002	1.29514	0.0479483	1.32762	0.0411785	1.32762	0.0411785	1.39962	0.0327963		7.5	1.33193	0.0475329	1.18819	0.018131	1.17904	0.0208369		0.4767	0.159059	0.095844		7.5	1.0403	0.00890998	0.978275	0.0060767
8	1.16267	0.0291049	1.20444	0.0290094	1.28773	0.0480886	1.31495	0.041842	1.31495	0.041842	1.39711	0.0327083		8	1.33144	0.0477275	1.18779	0.0183966	1.17709	0.0210757		0.818263	0.154035	0.262436		8	1.03756	0.00903909	0.976578	0.00646276
8.5	1.14531	0.0279128	1.19394	0.0282866	1.28439	0.0483041	1.30414	0.0422353	1.30414	0.0422353	1.39592	0.0326492		8.5	1.33443	0.0475184	1.18783	0.0185218	1.17585	0.021272		0.712661	0.225254	0.240657		8.5	1.03881	0.00979185	0.975687	0.00705597
9	1.13003	0.0267437	1.18341	0.0272252	1.27765	0.048223	1.29443	0.0423166	1.29443	0.0423166	1.39476	0.0330849		9	1.33237	0.0476089	1.18378	0.0186729	1.17722	0.0213154			0.093563	0.279199		9	1.03069	0.00933888	0.973332	0.00749798
9.5	1.11766	0.0252342	1.17297	0.0268289	1.27147	0.0480279	1.2859	0.0423828	1.2859	0.0423828	1.39491	0.0330984		9.5	1.3377	0.0476769	1.18605	0.0192151	1.17429	0.0212787			0.086779	0.140109		9.5	1.02615	0.0103885	0.971295	0.00777938
10	1.10503	0.0233555	1.16016	0.026375	1.26459	0.0480442	1.28127	0.0421816	1.28127	0.0421816	1.39091	0.0333836		10	1.33695	0.048332	1.185	0.0190088	1.17257	0.0211383			0.119723	0.249473		10	1.02429	0.0091981	0.970157	0.00816716
10.5	1.09407	0.0217166	1.15177	0.0254662	1.25966	0.047587	1.27477	0.042199	1.27477	0.042199	1.38908	0.0335856		10.5	1.33469	0.0487896	1.18488	0.0190137	1.17871	0.0214217			0.178418	0.096754		10.5	1.02298	0.00912865	0.970249	0.00829354
11	1.08575	0.0200038	1.14305	0.0243919	1.2537	0.0469912	1.26698	0.0422261	1.26698	0.0422261	1.38538	0.0337202		11	1.33663	0.0485812	1.1865	0.0196665	1.17601	0.0211223			0.132316	0.100788		11	1.0225	0.0106679	0.966566	0.00872473
11.5	1.07745	0.0186796	1.13365	0.0229948	1.246	0.0457726	1.2609	0.0417036	1.2609	0.0417036	1.38222	0.0339239		11.5	1.33324	0.0489904	1.18373	0.0197972	1.17347	0.0215059			0.219994	0.152224		11.5	1.02157	0.00995183	0.967883	0.0090649
12	1.07256	0.0180078	1.12617	0.0214662	1.23658	0.0450564	1.25357	0.0419179	1.25357	0.0419179	1.38035	0.0339446		12	1.33566	0.0488664	1.18332	0.0200224	1.17221	0.0218953			0.277015	0.123329		12	1.06245	0.0269294	0.963347	0.0100071
12.5	1.07064	0.0178483	1.11987	0.0198506	1.23083	0.0442205	1.24966	0.0417448	1.24966	0.0417448	1.37583	0.0338683		12.5	1.33646	0.0488294	1.18416	0.0199929	1.17188	0.0218885			0.430625			12.5	1.04259	0.0193695	0.961363	0.00996152
13	1.065	0.0165044	1.1173	0.0185905	1.22973	0.0435505	1.24629	0.0418743	1.24629	0.0418743	1.37243	0.0340146		13	1.33198	0.0487717	1.18533	0.019885	1.17443	0.0222821			0.342349			13	1.01982	0.0121105	0.957498	0.0101846
13.5	1.05797	0.0150804	1.11169	0.017285	1.22464	0.0427223	1.24338	0.0415836	1.24338	0.0415836	1.37081	0.0340275		13.5	1.3312	0.0490331	1.18485	0.0204057	1.1708	0.0222476			0.299456			13.5			0.963247	0.0100725
14	1.05504	0.0139908	1.10558	0.0160726	1.22169	0.0423751	1.23899	0.0415982	1.23899	0.0415982	1.36702	0.0343938		14	1.32972	0.0493925	1.18379	0.0203712	1.17166	0.022523			0.100849			14			0.954496	0.0108546
14.5	1.05166	0.0136019	1.09916	0.0149801	1.2181	0.0419597	1.23559	0.0412297	1.23559	0.0412297	1.36303	0.0344028		14.5	1.33303	0.0491735	1.1894	0.0202755	1.17186	0.0225204			0.122934			14.5			0.959573	0.0114367
15	1.04921	0.0124204	1.09337	0.0143866	1.21485	0.0413988	1.23034	0.0412543	1.23034	0.0412543	1.35835	0.0347267		15	1.32845	0.049465	1.18565	0.0205631	1.17037	0.0226239			0.085486			15			0.961897	0.0120277
																							0.229351
