# Supplementary material for: Light-gated integrator for highlighting kinase activity in living cells
Source: Nat Commun. 2024 Sep 6;15:7804. doi: 10.1038/s41467-024-51270-4 (PMC11379911; doi:10.1038/s41467-024-51270-4)
Supplement: Supplementary file 11 — Source Data [file 41467_2024_51270_MOESM11_ESM.zip › Source Data - zip/Source data for Supp Fig 13.xlsx]

## Sheet: Sheet1
Supplementary Fig. 13a					Supplementary Fig. 13b
G/R Ratio (fold to basal)					G/R Ratio (fold to basal)
Basal	Fsk/IBMX	Fsk 5 mM	Fsk 5 mM + H89 20 mM		Basal	Iso 1 nM	Iso 10 nM	Iso 100 nM	Iso 1 mM
1	2.69051	1.7053	1.2928		1	0.860657	1.12716	1.3684	1.98463
1	4.0584	1.59811	1.31598		1	1.00643	1.35165	1.50704	1.63465
1	3.62102	1.8493	1.59782		1	0.70358	1.02359	1.21791	1.94212
1	3.53968	1.99014	1.25362		1		1.06928	1.18679	2.34183
1	2.9597	2.14075	1.12772		1
1	3.31192	2.02203	1.05105		1
1	2.653	1.92052	1.18585		1
1	3.04996	1.76944	1.18081		1
1	3.42057	2.01225	1.32827		1
	3.25426	2.12127	1.17453
	3.41217	2.07158	0.986653
	3.01577	1.92616	1.61998
	3.03725	1.9968	1.33037
	3.13892	2.20011	0.977352
		2.09667	0.624846
