# Supplementary material for: Light-gated integrator for highlighting kinase activity in living cells
Source: Nat Commun. 2024 Sep 6;15:7804. doi: 10.1038/s41467-024-51270-4 (PMC11379911; doi:10.1038/s41467-024-51270-4)
Supplement: Supplementary file 11 — Source Data [file 41467_2024_51270_MOESM11_ESM.zip › Source Data - zip/Source data for Supp Fig 14.xlsx]

## Sheet: Sheet1
Supplementary Fig. 14a												Supplementary Fig. 14b
Max DR/R0												Max DR/R0
DMSO	H89	1H4	2H6	2B5	1B5	2B6	1G7	2B9	2B11	2C7		DMSO	H89	1A8	1B3
0.574215	0.025994	-0.05137	0.384481	0.401017	0.097947	0.417999	0.457329	0.481924	0.466224	-0.06663		0.191013	0.059766	0.167388	0.222023
0.509753	0.052958	-0.06044	0.479415	0.394152	0.217543	0.510331	0.361043	0.352355	0.371913	-0.08144		0.2447	0.060807	0.161276	0.196743
0.440602	0.019912	-0.0522	0.496296	0.388925	0.262388	0.531677	0.390972	0.496295	0.430314	-0.00057		0.248742	0.082574	0.163173	0.159762
0.555967	0.049525	-0.03669	0.478725	0.441162	0.226468	0.474418	0.398064	0.478076	0.327725	-0.02189		0.232343	0.083828	0.164664	0.166246
0.555338	-0.03649	-0.03971	0.341703	0.316199	0.217535	0.492837	0.360949	0.475424	0.42729	-0.03295		0.216307	0.069377	0.159634	0.233793
0.52953	0.050556	-0.0298	0.403249	0.423804	0.204122	0.497142	0.31934	0.459217	0.377458	0.000158		0.255105	0.0569	0.169476	0.177722
0.437707	0.02907	-0.02727	0.411882	0.430236	0.205254	0.546761	0.278075	0.361342	0.369439	-0.01855		0.21793	0.065932	0.160491	0.20914
0.538853	0.082013	-0.04424	0.38092	0.44101	0.202264	0.411716	0.454304	0.337154	0.397325	-0.02307		0.195096	0.055031	0.165982	0.224621
0.420203	0.020333	-0.03079	0.452283	0.567587	0.234932	0.427413	0.500134	0.468406	0.397271	-0.01539		0.182211	0.072381	0.156765	0.200835
0.498526	-0.01374	-0.08999	0.465664	0.403749	0.208775	0.472871	0.419216	0.427335	0.422931	-0.00785		0.19174	0.08917	0.123256	0.253288
0.520536	-0.01823	-0.04385	0.203146	0.473263	0.229053	0.544692	0.382326	0.455983	0.311708	-0.06586		0.247111	0.070633	0.117986	0.180533
0.529943	0.03691	-0.05767	0.432916	0.412668	0.253627	0.469082	0.39049	0.392785	0.284736	-0.06534		0.204278	0.086824	0.183376	0.220762
0.555873	0.018698	-0.06008	0.394495	0.416371	0.273526	0.470994	0.461957	0.391633	0.244544	-0.02615		0.260313	0.075579	0.134893	0.18341
0.4758	0.017206	-0.0822	0.424507	0.438927	0.17159	0.498139	0.301169	0.301576	0.233536	-0.01662		0.261564	0.102443	0.176524	0.1574
0.451483	0.02619	-0.0218	0.396572	0.392889	0.138368	0.439947	0.413336	0.444078	0.465359	-0.04945		0.138413	0.089491	0.124487	0.170482
0.381742	0.037746	-0.03812	0.460875	0.473545	0.176927	0.331195	0.362565	0.220885	0.262279	-0.03929		0.126356	0.079611	0.105278	0.188323
0.41052	0.036238	-0.04956	0.304788	0.377048	0.134433	0.320209	0.321448	0.321898	0.200074	-0.05647		0.12369	0.069372	0.115891	0.225017
0.425936	0.013433	-0.02151	0.31942	0.429914	0.151939	0.42945	0.377713	0.425262	0.221206	-0.02729		0.167827	0.084501	0.088141	0.245356
0.451925	0.06903	-0.01839	0.417277	0.422368	0.103438	0.159726	0.404127	0.48677	0.177934	-0.08006		0.166895	0.067838	0.094762	0.186594
0.480296	0.046352	-0.04901	0.355929	0.489651	0.1408	0.38502	0.236243	0.379805	0.188679	-0.05244		0.115033	0.0389	0.09656	0.113812
0.504746	0.022148	-0.044	0.337313	0.3142	0.317705	0.394577	0.272049	0.339097	0.259178	-0.06633		0.119727	0.040663	0.089764	0.121778
0.427844	0.062716	-0.05887	0.402557	0.36122	0.211077	0.365672	0.423733	0.375978	0.422559	-0.04979		0.174852	0.036778	0.146851	0.136021
0.4672	0.012071	-0.05364	0.387407	0.370194	0.183182	0.380667	0.491142	0.405599	0.280742	0.000957		0.110786	0.013288	0.146733	0.11045
0.474425	-0.02003	-0.04123	0.295641	0.458811	0.267517	0.429864	0.351052	0.382386	0.457311	-0.02213		0.103869		0.131892	0.128857
0.457236	0.036606	-0.06188	0.454972	0.341803	0.232275	0.466065	0.330849	0.441803	0.484832	-0.07242		0.167493		0.093165	0.126576
0.444982	0.020246	-0.0531	0.294194	0.241776	0.252093	0.325301	0.390843	0.424111	0.408302	0.035222		0.158632		0.120746	0.130007
0.440551	0.04667	-0.03094	0.276742	0.431282	0.134495	0.364316	0.444242	0.337012	0.385493	-0.10943		0.145918		0.128408	0.139703
0.449405	0.062296	-0.01884	0.479419	0.402758	0.189141	0.383663	0.366434	0.350296		-0.10542		0.154819		0.190467	0.115396
0.443127	0.040695	-0.04744	0.406378	0.320701	0.381005	0.414346	0.472107	0.428361		-0.06528		0.150624		0.117543	0.143904
0.430827	0.071009	-0.01656	0.430123	0.318724	0.101012	0.344027	0.386665	0.296328		-0.06707		0.150867		0.093214	0.139651
0.456609	0.042912	-0.04174	0.239085	0.56531	0.175382	0.305641	0.451417	0.265526		-0.06974		0.173179		0.109639	0.133236
0.457708	0.046725	-0.03692	0.329453	0.585113	0.289313	0.374245	0.436627	0.4439		-0.10169		0.160359		0.103535	0.11834
0.420371	0.003831	-0.06076	0.436735	0.425117	0.164503		0.36983	0.228527		-0.04869		0.156603		0.07188	0.163114
0.455483	0.02434	-0.05788	0.4779	0.434141	0.196901		0.303021	0.303498				0.162563		0.098564	0.145636
0.513862	0.038164	-0.05172	0.39963	0.40622	0.168381		0.436791	0.431236				0.157129		0.083534	0.157032
0.543254	0.032812	-0.06909	0.416506	0.438075	0.168957		0.489157	0.391846				0.159538		0.097018	0.086611
0.47626	0.028355	-0.06905	0.3116	0.38025	0.177444		0.296602	0.28754				0.159895		0.102016	0.096882
0.463858	0.053082	-0.01876	0.380765	0.421806	0.175012		0.370971	0.481745				0.157573		0.084643	0.134019
0.488682	-0.00577	-0.03495	0.440105	0.420279	0.163769		0.425789	0.377726				0.166989		0.098559	0.135749
0.580697	0.027326		0.338738		0.165329		0.414622	0.364786				0.14512		0.076861	0.11272
0.570313	-0.01581		0.352045		0.106332		0.352358					0.155786		0.095536	0.10219
0.485448	0.019811		0.353389		0.079946		0.257178					0.157745		0.098183	0.127684
0.435033	-0.01112				0.253182		0.339352					0.157229		0.103757	0.110386
0.40978					0.104005		0.198533					0.141892		0.116528	0.126518
0.434197					0.318861		0.250618					0.157501			0.118499
0.492887					0.310788							0.15048			0.105791
0.544649												0.144562
0.578872												0.153124
0.510035
0.493852
0.434513
0.405452
0.51683
0.516309
0.437199
0.607601
0.595138
0.642931
0.556665
0.406439
0.488352
0.494935
0.480135
0.533064
0.422052
0.413057
0.389837
0.568614
0.433961
0.55614
0.52027
0.627463
0.597822
