# Supplementary material for: Light-gated integrator for highlighting kinase activity in living cells
Source: Nat Commun. 2024 Sep 6;15:7804. doi: 10.1038/s41467-024-51270-4 (PMC11379911; doi:10.1038/s41467-024-51270-4)
Supplement: Supplementary file 11 — Source Data [file 41467_2024_51270_MOESM11_ESM.zip › Source Data - zip/Source data for Supp Fig 15.xlsx]

## Sheet: Sheet1
Supplementary Fig. 15
Max DR/R0
DMSO	Fsk/IBMX	1A7	1A8	1A10	1B11
0.007085	0.643589	0.179102	0.152528	0.226238	0.051031
0.011371	0.611926	0.121493	0.16363	0.045795	0.05509
0.006483	0.554288	0.141846	0.268688	0.080504	0.063077
0.010554	0.524157	0.116231	0.216894	0.087438	0.11695
0.030158	0.551834	0.162642	0.472722	0.10536	0.089246
0.01991	0.63103	0.04787	0.506269	0.094028	0.048895
0.00879	0.566819	0.109655	0.484082	0.087405	0.132382
0.011818	0.552018	0.063593	0.236295	0.099731	0.091242
0.013064	0.590442	0.127654	0.480704	0.08917	0.099544
0.0138	0.582061	0.067566	0.485802	0.070275	0.080903
0.01536	0.594026	0.138084	0.315255	0.040546	0.147569
0.008386	0.4748	0.084719	0.37313	0.05853	0.178754
0.025452	0.493996	0.147123	0.216192	0.059396	0.196825
0.014847	0.541001	0.13446	0.165528	0.081639	0.240811
0.020346	0.508043	0.050866	0.233032	0.088975	0.051
0.012445	0.617702	0.150885	0.348184	0.097067	0.059123
0.008061	0.466878	0.104552	0.270073	0.115216	0.043862
0.023677	0.558546	0.104636	0.163752	0.288691	0.064324
0.022763	0.624369	0.165881	0.442862	0.094002	0.090661
0.003872	0.628714	0.099401	0.456221	0.097681	0.070777
-0.00677	0.592793	0.066383	0.529406	0.292087	0.085312
0.005808	0.485361	0.13062	0.506579	0.134825	0.087846
0.024786	0.400348	0.094859	0.527906	0.146431	0.048521
0.001854	0.453535	0.261227	0.532527	0.068149	0.254967
0.00085	0.405698	0.170955	0.469229	0.095736	0.196802
0.021456	0.448346	0.196499	0.465408	0.222988	0.183565
-0.01166	0.406907	0.267981	0.527624	0.119694	0.148834
0.015832	0.379822	0.22267	0.320625	0.126335	0.042229
0.009474	0.424503	0.282926	0.381429	0.132865	0.218019
0.018468	0.486776	0.204793	0.391224	0.241513	0.20408
0.021787	0.568557	0.2033	0.41994	0.102059	0.204667
0.000661	0.471206	0.137894	0.286964	0.204247	0.212199
0.003454	0.457378	0.159826	0.253548	0.044832	0.073975
0.010166	0.487182	0.17649	0.542151	0.045897	0.081492
0.022198	0.521037	0.131346	0.550119	0.033886	0.366916
	0.495824		0.322123	0.072698	0.346811
	0.546723		0.233604	0.064878	0.107369
	0.375036		0.08494	0.040639	0.261709
	0.506757		0.064149	0.170133
	0.50559		0.321559	0.132968
	0.514481		0.357489	0.060488
	0.555162			0.171365
	0.39763
	0.648237
	0.576382
	0.589717
	0.56365
	0.638124
	0.679438
	0.540837
	0.575836
	0.579219
