# Supplementary material for: Light-gated integrator for highlighting kinase activity in living cells
Source: Nat Commun. 2024 Sep 6;15:7804. doi: 10.1038/s41467-024-51270-4 (PMC11379911; doi:10.1038/s41467-024-51270-4)
Supplement: Supplementary file 11 — Source Data [file 41467_2024_51270_MOESM11_ESM.zip › Source Data - zip/Source data for Supp Fig 16.xlsx]

## Sheet: Sheet1
Supplementary Fig. 16a								Supplementary Fig. 16b
	Foldchange of total EGFP intensity (fold to -/-)								GR ratio of EGFP+ cells					GR ratio of PKI-EGFP+ cells
Stimulation/Light	A-KINACT control			A-KINACT effector					A-KINACT control					A-KINACT effector
-/-	1.3437	0	1.6563	1.31992	1.68008	0		Stimulation/Light	-/-	F/I/-	-/+	F/I/+	GasR201C/+	-/-	F/I/-	-/+	F/I/+	GasR201C/+
F/I/-	0	0	0	6.96311	0	1.44052			0.06395	0	0.091978	0.216706	0.095191	0.063047	0.041931	0.16477	0.103867	0.075288
-/+	19.1985	17.9785	3.44062	56.4639	27.1232	46.4414			0.071932		0.081589	0.200102	0.070838	0.051124	0.043948	0.158353	0.282793	0.215569
F/I/+	765.271	707.837	682.521	1820.58	1562.06	1525.41					0.090843	0.114914	0.128772		0.050449	0.143503	0.126098	0.109602
GasR201C/+	767.951	870.544	836.788	2002.2	2733.54	2545.67					0.04267	0.148411	0.053138		0.050173	0.292955	0.378798	0.160719
											0.049136	0.11938	0.136642			0.048167	0.29857	0.131523
											0.061646	0.154215	0.073449			0.226241	0.279434	0.144584
											0.044586	0.198655	0.143012			0.277424	0.205459	0.133138
											0.051058	0.09972	0.034241			0.285999	0.269898	0.241145
											0.095147	0.186187	0.135819			0.170764	0.350828	0.142114
											0.07613	0.105131	0.096541			0.101746	0.296418	0.279084
											0.057084	0.138608	0.123793			0.097986	0.259304	0.284309
											0.067045	0.063599	0.127258			0.092032	0.33385	0.154165
											0.10449	0.223223	0.051087			0.126	0.350705	0.12125
											0.059677	0.186254	0.184029			0.07111	0.279841	0.133925
											0.085205	0.178103	0.092458			0.066868	0.282463	0.441066
											0.122402	0.167714	0.127768			0.083793	0.203064	0.090032
											0.060904	0.207793	0.090569			0.054687	0.144968	0.258785
											0.118106	0.125126	0.137277			0.255837	0.187091	0.214665
											0.107826	0.136798	0.155593			0.290275	0.34091	0.150763
											0.086284	0.135362	0.103148			0.194313	0.323938	0.179874
											0.10125	0.204236	0.118164			0.233038	0.118927	0.116575
											0.098377	0.139949	0.126256			0.167792	0.202182	0.249624
											0.114222	0.117626	0.083722			0.163184	0.135081	0.327406
											0.102973	0.151832	0.292583			0.217148	0.381991	0.347782
											0.098009	0.226279	0.087269			0.084895	0.322154	0.062806
											0.062912	0.239118	0.122575			0.096977	0.168544	0.355964
											0.087012	0.121493	0.290515			0.234809	0.157363	0.131361
												0.13806	0.114123			0.174711	0.140875	0.425929
												0.119595	0.097595			0.249428	0.135857	0.226148
												0.162755	0.147394			0.259913	0.21552	0.145051
												0.119989	0.080257			0.154523	0.157694	0.257319
												0.148389	0.090306			0.088198	0.133134	0.202306
												0.186012	0.109898			0.102068	0.43252	0.428015
												0.220403	0.155244			0.095339	0.200889	0.090741
												0.111828	0.115571			0.092574	0.325257	0.242334
												0.135182	0.130448			0.075408	0.181189	0.139364
												0.166626	0.100961			0.13867	0.095181	0.18127
												0.051886	0.141138			0.058183	0.224799	0.351204
												0.144837	0.155257			0.087861	0.32232	0.213662
												0.107246	0.108806			0.080456	0.092918	0.399716
												0.11437	0.14101			0.056992	0.175671	0.203186
												0.150294	0.048577			0.124134	0.164743	0.386639
												0.116356	0.134864			0.07081	0.323482	0.242181
												0.16449	0.080954				0.316302	0.10023
												0.19996	0.098523				0.087473	0.124897
												0.10337	0.187376				0.413747	0.167928
												0.150969	0.088512				0.078074	0.219412
												0.191163	0.08628				0.08633	0.105652
												0.323165	0.090398				0.281834	0.164837
												0.074172	0.112822				0.216339	0.195556
												0.17884	0.083035				0.254829	0.107238
												0.140617	0.06576				0.190291	0.087109
												0.108273	0.089664				0.097119	0.242156
												0.100674	0.100369				0.118643	0.255553
												0.117079	0.062973				0.329857	0.150264
												0.095976	0.134043				0.232886	0.13324
												0.064267	0.068314				0.316594	0.21745
												0.309591	0.118167				0.290894	0.119325
												0.096276	0.067589				0.058161	0.208759
												0.133796	0.20334				0.278989	0.2093
												0.197963	0.279064				0.278876	0.164156
												0.106616	0.131349				0.203358	0.387557
												0.259523	0.098859				0.1882	0.135592
												0.134091	0.227002				0.313183	0.302647
												0.101613	0.096559				0.133457	0.166245
												0.124175	0.116053				0.15353	0.184814
												0.078261	0.097082				0.110301	0.159159
												0.107162	0.131312				0.141644	0.237438
												0.095339	0.116991				0.115322	0.066771
												0.102038	0.118564				0.156326	0.182771
												0.107544	0.099273				0.263847	0.11583
												0.103141	0.189898				0.236574	0.218719
												0.123146	0.180135				0.215329	0.11318
												0.164253	0.18428				0.119027	0.151611
												0.110258	0.112023				0.147228	0.259805
												0.101	0.111616				0.489573	0.186394
												0.120253	0.080196				0.192408	0.187037
												0.111305	0.130214				0.17331	0.15014
												0.07329	0.152055				0.242945	0.241687
												0.126692	0.130197				0.196427	0.109698
												0.14672	0.168122				0.106845	0.118145
												0.129408	0.124226				0.494028	0.099148
												0.150095	0.223657				0.227831	0.202291
												0.135498	0.14319				0.134848	0.105942
												0.120364	0.139807				0.137222	0.254129
												0.160301	0.184463				0.220793	0.264225
												0.074944	0.222842				0.140456	0.120412
												0.270087	0.136771				0.23541	0.204566
												0.14246	0.197318				0.287469	0.178186
												0.243931	0.098022				0.502947	0.121755
												0.084947	0.183576				0.13886	0.112877
												0.178389	0.135075				0.205033	0.175785
												0.109178	0.084214				0.229162	0.103772
												0.246806	0.154102				0.236565	0.20343
												0.099082	0.094524				0.19263	0.159278
												0.133386	0.105399				0.235362	0.281968
												0.294575	0.256516				0.197517	0.101986
												0.17623	0.267908				0.288487	0.224135
												0.085973	0.209216				0.132859	0.091832
												0.249721	0.100658				0.227382	0.237027
												0.12787	0.095503				0.520935	0.22043
												0.330154	0.085525				0.278693	0.234128
												0.111982	0.224981				0.111484	0.084609
												0.145889	0.14037				0.298237	0.180353
												0.097074	0.200374				0.172839	0.156949
												0.244069	0.211182				0.211248	0.12025
												0.3839	0.165701				0.233853	0.086886
												0.087325	0.111946				0.175212	0.118476
												0.380538	0.135904				0.166221	0.129842
												0.220922	0.056006				0.186841	0.068745
												0.146553	0.072322				0.141489	0.062293
												0.230796	0.083183				0.224463	0.268401
												0.186075	0.142415				0.266905	0.290634
												0.295059	0.099503				0.224084	0.140576
												0.086842	0.15135				0.257606	0.208832
												0.312752	0.063477				0.206478	0.32235
												0.101023	0.084044				0.219327	0.314505
												0.260368	0.052747				0.090604	0.209525
												0.262651	0.097762				0.327586	0.056534
												0.25776	0.102931				0.186726	0.107172
												0.076176	0.111759				0.243656	0.130424
												0.392734	0.100712				0.215946	0.291708
												0.124581	0.112684				0.156066	0.163634
												0.072557	0.077417				0.233185	0.161228
												0.07556	0.137475				0.137565	0.359127
												0.156808	0.109849				0.143197	0.103051
												0.071603	0.195041				0.201927	0.140648
												0.057523	0.124248				0.197357	0.190922
												0.153983	0.211537				0.182742	0.205892
												0.232574	0.079492				0.235644	0.144808
												0.12753	0.194143				0.234211	0.159583
												0.06739	0.136439				0.297034	0.23645
												0.100827	0.193185				0.141588	0.324367
												0.124707	0.164268				0.265863	0.192478
												0.10446	0.154373				0.23286	0.188897
												0.203702	0.202701				0.176589	0.18562
												0.107934	0.237882				0.186096	0.202273
												0.20525	0.115511				0.27479	0.376413
												0.127731	0.128176				0.290205	0.095529
												0.110689	0.132129				0.121198	0.192957
												0.103298	0.171326				0.156365	0.342189
												0.19664	0.19541				0.210732	0.287778
												0.139155	0.186365				0.141156	0.218511
												0.227639	0.170277				0.128356	0.199415
												0.197635	0.160737				0.205242	0.059578
												0.114112	0.12016				0.203867	0.319281
												0.078974	0.139342				0.151592	0.141657
												0.306948	0.074655				0.247344	0.158609
												0.262148	0.142625				0.155403	0.21513
												0.150764	0.134455				0.304365	0.145522
												0.281093	0.181523				0.181814	0.145393
												0.134815	0.074666				0.223917	0.312994
												0.218256	0.238977				0.255443	0.07727
												0.09551	0.150176				0.125266	0.17312
												0.095504	0.149691				0.468401	0.10384
												0.219639	0.164397				0.183326	0.229854
												0.100871	0.180523				0.231972	0.072262
												0.182537	0.114724				0.434078	0.282259
												0.135957	0.232732				0.322824	0.312559
												0.246643	0.135828				0.285703	0.159316
												0.232032	0.061533				0.437075	0.188376
												0.072473	0.117929				0.344908	0.297307
												0.084947	0.109206				0.309436	0.408943
												0.226874	0.089877				0.346787	0.323696
												0.187825	0.182716				0.184638	0.388889
												0.134362	0.110421				0.427152	0.166499
												0.173964	0.085632				0.323364	0.089192
												0.151752	0.098335				0.460099	0.071544
												0.137765	0.112161				0.320865	0.097003
												0.105176	0.100421				0.20191	0.117478
												0.138634	0.096249				0.387424	0.083802
												0.409361	0.12395				0.383018	0.250456
												0.096427	0.092864				0.319682	0.137592
												0.110118	0.084985				0.423956	0.082163
												0.116588	0.08329				0.2908	0.106026
												0.060883	0.104642				0.3061	0.151616
												0.098081	0.099541				0.138597	0.205802
												0.194217	0.135963				0.154691	0.153626
												0.154765	0.080971				0.124693	0.084099
												0.064694	0.097196				0.141127	0.18945
												0.137016	0.102741				0.208819	0.17934
												0.18486	0.08416				0.218933	0.072709
												0.107911	0.089249				0.200601	0.149138
												0.176479	0.115946				0.327645	0.320737
												0.099225	0.078661				0.215771	0.320871
												0.077201	0.130679				0.172506	0.236471
												0.124297	0.168511				0.137031	0.284603
												0.159845	0.121565				0.098858	0.354712
												0.063373	0.111913				0.331822	0.135227
												0.386799	0.191195				0.213909	0.172357
												0.238017	0.141159				0.147432	0.131655
												0.154591	0.064659				0.127524	0.092359
												0.235465	0.084921				0.088896	0.35595
												0.070144	0.208616				0.230598	0.135281
												0.056936	0.275531				0.239378	0.211235
												0.102413	0.126597				0.135353	0.178266
												0.05218	0.098616				0.241389	0.107304
												0.114026	0.092445				0.220788	0.216076
												0.148174	0.139658				0.188068	0.131467
												0.320383	0.208549				0.242589	0.249709
												0.146268	0.106322				0.336566	0.201579
												0.117841	0.100366				0.231685	0.179457
												0.12866	0.093301				0.291199	0.366692
												0.056044	0.08902				0.147368	0.203405
												0.111033	0.139166				0.187038	0.105141
												0.235382	0.124202				0.250468	0.29069
												0.146568	0.228129				0.335416	0.20238
												0.103824	0.124572				0.15393	0.318881
												0.107265	0.104855				0.172347	0.321267
												0.226123	0.083905				0.234518	0.181513
												0.108382	0.143576				0.187557	0.073314
												0.082762	0.141865				0.280323	0.115233
												0.051079	0.124929				0.193418	0.289203
												0.117071	0.556725				0.156481	0.442167
												0.200063	0.101568				0.131489	0.215098
												0.082395	0.067615				0.159849	0.134179
												0.090031	0.517597				0.213879	0.182157
												0.122674	0.092857				0.15973	0.193404
												0.114966	0.137093				0.185372	0.626318
												0.210189	0.149403				0.332463	0.248336
												0.104985	0.134231				0.428655	0.176174
												0.10089	0.108625				0.183169	0.156972
												0.135066	0.238402				0.158343	0.099274
												0.080473	0.144531				0.196679	0.41009
												0.080856	0.187594				0.134568	0.136939
												0.107117	0.085497				0.145772	0.164429
												0.089631	0.147626				0.150047	0.396926
												0.214289	0.109553				0.186302	0.135577
												0.131067	0.149307				0.467608	0.128169
												0.074933	0.105047				0.20913	0.299907
												0.100488	0.161824				0.205488	0.297011
												0.086398	0.132007				0.44074	0.342184
												0.097256	0.289463				0.181712	0.282522
												0.072484	0.151317				0.121038	0.266296
												0.091255	0.068583				0.57112	0.1646
												0.091128	0.24807				0.247094	0.343094
												0.101311	0.093562				0.177484	0.150879
												0.09732	0.085549				0.437518	0.456406
												0.127584	0.150719				0.115169	0.210393
												0.124304	0.139928				0.165446	0.112325
												0.083486	0.089552				0.199972	0.127997
												0.054148	0.117951				0.311236	0.187566
												0.074167	0.120968				0.425982	0.286175
												0.097927	0.107523				0.306328	0.289988
												0.099669	0.071574				0.11347	0.137242
												0.086661	0.10522				0.176579	0.348719
												0.077956	0.098034				0.293244	0.386293
												0.083993	0.225111				0.191221	0.1336
												0.057634	0.081231				0.169694	0.232488
												0.089171	0.096296				0.191846	0.103568
												0.090088	0.056352				0.254589	0.128336
												0.095617	0.203517				0.156044	0.168438
												0.07614	0.123129				0.197538	0.305954
												0.137367	0.226275				0.188079	0.102778
												0.076828	0.167502				0.328412	0.201132
												0.073777	0.095854				0.465061	0.180006
												0.270429	0.068995				0.244672	0.12382
												0.066062	0.078235				0.125998	0.136911
												0.283565	0.184231				0.582688	0.218191
												0.15525	0.111969				0.192153	0.152832
												0.122696	0.170119				0.121203	0.078035
												0.115414	0.064176				0.249737	0.20556
												0.128024	0.075937				0.262775	0.246954
												0.322649	0.099645				0.272481	0.204578
												0.115612	0.088342				0.109219	0.150009
												0.104569	0.072775				0.170294	0.198639
												0.070359	0.170489				0.146698	0.098793
												0.10284	0.123619				0.552483	0.197764
												0.120946	0.147278				0.234801	0.352928
												0.08588	0.186704				0.102839	0.09092
												0.069459	0.116933				0.108996	0.10544
												0.269919	0.131028				0.164736	0.135408
												0.127417	0.090691				0.111955	0.124363
												0.099692	0.301089				0.168158	0.089791
												0.120284	0.109932				0.117214	0.187735
												0.136922	0.137781				0.09787	0.109749
												0.092503	0.296357				0.173859	0.473648
												0.094908	0.117036				0.286154	0.196768
												0.170422	0.058984				0.175197	0.12532
												0.13926	0.151515				0.134314	0.13123
												0.117898	0.063545				0.086787	0.089991
												0.05857	0.108004				0.428997	0.126455
												0.141262	0.333603				0.157105	0.249499
												0.141052	0.115725				0.118658	0.270077
												0.184196	0.10387				0.181884	0.137285
												0.059008	0.055759				0.111161	0.148645
												0.147376	0.094144				0.149617	0.43726
												0.174798	0.145351				0.210208	0.081199
												0.146623	0.141225				0.093431	0.312922
												0.117148	0.083866				0.092995	0.117268
												0.088476	0.071781				0.136473	0.097508
												0.14954	0.165221				0.185686	0.160573
												0.160549	0.076005				0.263672	0.226504
												0.145745	0.160314				0.250311	0.124658
												0.08574	0.07397				0.150205	0.122641
												0.148806	0.189769				0.158217	0.079633
												0.140863	0.104533				0.242264	0.147011
												0.058913	0.095628				0.244322	0.252089
												0.169911	0.142298				0.309226	0.093235
												0.166511	0.13076				0.112246	0.126221
												0.109526	0.185807				0.164362	0.133635
												0.096899	0.159193				0.184409	0.064358
												0.148438	0.14299				0.252825	0.27038
												0.068618	0.143931				0.148968	0.093136
												0.14632	0.095219				0.10516	0.282637
												0.071581	0.101659				0.318738	0.082325
												0.10593	0.061048				0.12263	0.188753
												0.12472	0.26634				0.118936	0.239214
												0.132555	0.068822				0.117253	0.252997
												0.086876	0.075091				0.183072	0.200458
												0.110536	0.178245				0.173354	0.166066
												0.182035	0.15878				0.116797	0.127636
												0.151052	0.105641				0.183552	0.237464
												0.101726	0.055331				0.300841	0.127529
												0.134102	0.093738				0.112176	0.086723
												0.143486	0.218277				0.117413	0.084903
												0.217754	0.128362				0.100766	0.076763
												0.13212	0.085567				0.147549	0.271019
												0.125274	0.135248				0.229425	0.279272
												0.150087	0.19437				0.208944	0.175746
												0.067994	0.176007				0.174598	0.172062
												0.124182	0.097243				0.127999	0.174721
												0.157988	0.229988				0.093348	0.264781
												0.108502	0.121667				0.189584	0.132593
												0.193212	0.129514				0.285442	0.07616
												0.119604	0.138231				0.10003	0.145428
												0.171593	0.06918				0.122847	0.119447
												0.094916	0.369314				0.243573	0.138734
												0.183608	0.178756				0.130913	0.119801
												0.074338	0.133758				0.0782	0.148096
												0.08542	0.170669				0.304156	0.311711
												0.083124	0.165361				0.150245	0.427942
												0.108948	0.11902				0.147307	0.096186
												0.177883	0.232907				0.158473	0.300061
												0.119458	0.078571				0.079301	0.0667
												0.12845	0.188538				0.249846	0.134258
												0.139611	0.282029				0.120506	0.430666
												0.101804	0.127703				0.190254	0.282862
												0.10187	0.11064				0.13078	0.09915
												0.2012	0.179216				0.266066	0.351454
												0.113721	0.111417				0.135011	0.32155
												0.174499	0.143309				0.147371	0.134379
												0.13223	0.196224				0.199287	0.155692
												0.129538	0.309429				0.129872	0.167882
												0.17757	0.245738				0.102155	0.243242
												0.151117	0.139632				0.151992	0.347556
												0.169566	0.127993				0.141054	0.137877
												0.135186	0.156378				0.354058	0.096405
												0.184766	0.177616				0.249298	0.443016
												0.17347	0.141874				0.199308	0.216035
												0.165834	0.115289				0.212281	0.165772
												0.135041	0.112927				0.137176	0.11204
												0.09122	0.053706				0.128547	0.08746
												0.120123	0.203634				0.256766	0.490967
												0.104333	0.135062				0.174684	0.264885
												0.121499	0.081306				0.124065	0.145565
												0.202044	0.080216				0.1449	0.109147
												0.143761	0.173166				0.182279	0.556088
												0.124173	0.088221				0.150484	0.126553
												0.138412	0.138477				0.138615	0.135529
												0.229097	0.109809				0.286297	0.212548
												0.147844	0.236561				0.246367	0.38975
												0.127014	0.097297				0.253708	0.141873
												0.201958	0.291176				0.202926	0.210652
												0.099239	0.06692				0.191196	0.098187
												0.156781	0.099204				0.12539	0.341013
												0.065183	0.073635				0.124794	0.211288
												0.149495	0.102544				0.168587	0.276164
												0.161512	0.151866				0.103484	0.251297
												0.146726	0.159348				0.182933	0.57203
												0.115641	0.090917				0.152808	0.224546
												0.150937	0.43051				0.119949	0.271753
												0.058786	0.100907				0.168642	0.385164
												0.223068	0.084679				0.174547	0.243487
												0.159599	0.111456				0.173575	0.35047
												0.147815	0.061311				0.146248	0.203244
												0.167622	0.103215				0.131732	0.129981
												0.226444	0.210561				0.136542	0.244913
												0.127152	0.116334				0.138841	0.440237
												0.157509	0.368305				0.327689	0.194904
												0.078684	0.314168				0.206993	0.530989
												0.082209	0.111864				0.208844	0.349953
												0.127095	0.267503				0.134716	0.164252
												0.066953	0.142183				0.353424	0.12228
												0.073086	0.100967				0.223954	0.185
												0.11005	0.058596				0.051786	0.290025
												0.089756	0.214377				0.133464	0.431611
												0.063905	0.165382				0.191122	0.235734
												0.182281	0.063684				0.163062	0.236429
												0.191161	0.151493				0.139519	0.092615
												0.081497	0.107474				0.100652	0.214873
												0.182292	0.158368				0.228395	0.092488
												0.117826	0.14419				0.141041	0.28867
												0.088147	0.238912				0.290195	0.264839
												0.187267	0.132318				0.196458	0.216942
												0.135076	0.120585				0.157684	0.304445
												0.080309	0.15116				0.280763	0.122745
												0.185288	0.252975				0.243284	0.229318
												0.147827	0.114616				0.225147	0.098509
												0.107249	0.096112				0.185398	0.456464
												0.307991	0.133109				0.238908	0.556371
												0.103712	0.234734				0.261721	0.153708
												0.286932	0.26199				0.257605	0.280407
												0.146348	0.10671				0.243549	0.347029
												0.137777	0.193173				0.244364	0.173291
												0.238572	0.098537				0.263972	0.098408
												0.084356	0.132802				0.195429	0.183007
												0.073922	0.14849				0.272855	0.146481
												0.05991	0.102429				0.18951	0.266835
												0.073791	0.095879				0.229383	0.153347
												0.076347	0.12659				0.196922	0.210593
												0.148427	0.204744				0.192761	0.132488
												0.095632	0.110859				0.247003	0.185449
												0.151669	0.172757				0.289328	0.210481
												0.054937	0.088532				0.193586	0.407089
												0.106446	0.101954				0.306822	0.198225
												0.168329	0.157981				0.165504	0.201621
												0.210442	0.149624				0.26504	0.209649
												0.149248	0.129935				0.220751	0.324804
												0.11103	0.11115				0.305002	0.348605
												0.143802	0.170742				0.246387	0.104904
												0.20535	0.119127				0.252835	0.344451
												0.118186	0.103826				0.193673	0.254276
												0.072351	0.155504				0.211494	0.385164
												0.087611	0.125242				0.225384	0.360231
												0.198546	0.077469				0.200661	0.130469
												0.114638	0.15255				0.203941	0.318337
												0.107938	0.110872				0.205242	0.132104
												0.179305	0.088772				0.210772	0.092331
												0.146306	0.062815				0.280015	0.268947
												0.116387	0.150123				0.211132	0.346019
												0.154079	0.196985				0.302296	0.164803
												0.181841	0.063809				0.281974	0.244641
												0.099775	0.230439				0.354989	0.106261
												0.186178	0.178688				0.325358	0.092368
												0.189943	0.166748				0.200396	0.261256
												0.148943	0.14531				0.275875	0.220868
												0.165399	0.257334				0.146889	0.134538
												0.110155	0.108582				0.333686	0.254283
												0.233453	0.142214				0.357753	0.317544
												0.180706	0.064416				0.351952	0.127256
												0.103974	0.183783				0.289435	0.082364
												0.148442	0.097275				0.341442	0.260056
												0.180555	0.147612				0.322237	0.319036
												0.151717	0.155266				0.37135	0.219305
												0.11722	0.113516				0.264327	0.084572
												0.138424	0.15933				0.311393	0.382609
												0.126162	0.055122				0.234884	0.353187
												0.133753	0.231597				0.463644	0.146658
												0.207909	0.101856				0.179512	0.12722
												0.170675	0.111188				0.493534	0.168817
												0.17454	0.101825				0.49661	0.156377
												0.301072	0.110887				0.167744	0.118814
												0.125117	0.086904				0.382828	0.164237
												0.216537	0.122187				0.117718	0.41182
												0.09822	0.124164				0.199672	0.316238
												0.368956	0.117772				0.165304	0.187376
												0.128865	0.079772				0.197734	0.109083
												0.182695	0.082083				0.44269	0.344782
												0.385873	0.102325				0.120862	0.104494
												0.288351	0.119665				0.147801	0.11807
												0.202919	0.101426				0.432511	0.145154
												0.112431	0.107378				0.353134	0.089808
												0.3306	0.081517				0.168014	0.171486
												0.162161	0.112322				0.478146	0.174166
												0.215846	0.184611				0.122512	0.115523
												0.258993	0.106291				0.185673	0.124793
												0.150017	0.145588				0.227604	0.24118
												0.084834	0.05539				0.197655	0.163811
												0.119659	0.12637				0.126085	0.146874
												0.142679	0.120996				0.215319	0.144165
												0.186946	0.142735				0.1886	0.235442
												0.111179	0.091041				0.343617	0.166281
												0.157659	0.066663				0.359902	0.118988
												0.138133	0.15506				0.204631	0.078127
												0.147573	0.133091				0.199574	0.166776
												0.12664	0.10228				0.161237	0.420095
												0.079246	0.095557				0.472666	0.162625
												0.09812	0.110385				0.333168	0.196739
												0.110304	0.070848				0.218606	0.084614
												0.1521	0.068958				0.263747	0.152289
												0.175166	0.091633				0.106214	0.397357
												0.133629	0.085824				0.221649	0.077781
												0.156411	0.07573				0.099874	0.081384
												0.184575	0.119572				0.134184	0.128861
												0.176727	0.07971				0.361084	0.081195
												0.216839	0.108759				0.147138	0.141697
												0.125071	0.06804				0.37068	0.086341
												0.17688	0.099829				0.259016	0.142669
												0.096665	0.14316				0.087485	0.093384
												0.19498	0.066602				0.158057	0.473324
												0.134664	0.114218				0.09549	0.209077
												0.121222	0.085732				0.211984	0.128903
												0.099831	0.137142				0.347958	0.191181
												0.130136	0.136479				0.123267	0.173921
												0.122797	0.058188				0.15681	0.12552
												0.167757	0.129362				0.177553	0.171039
												0.110205	0.108608				0.142453	0.112752
												0.133578	0.146171				0.091869	0.195864
												0.109882	0.082928				0.253096	0.102749
												0.107919	0.080457				0.162449	0.146308
												0.079595	0.085334				0.339613	0.164529
												0.120802	0.084663				0.372417	0.141659
												0.112613	0.144978				0.183194	0.066948
												0.089556	0.10742				0.113621	0.165088
												0.101898	0.056332				0.290033	0.195644
												0.093594	0.175328				0.518914	0.112499
												0.142875	0.070806				0.117349	0.101401
												0.129627	0.162106				0.164193	0.103296
												0.108528	0.081354				0.198227	0.111594
												0.133325	0.090466				0.15883	0.141163
												0.088053	0.108393				0.091922	0.076255
												0.103024	0.065496				0.154966	0.285502
												0.107502	0.146415				0.280639	0.173681
												0.080608	0.129951				0.134831	0.072002
												0.177214	0.065625				0.123741	0.234115
												0.06693	0.07746				0.363574	0.209468
												0.181573	0.127138				0.353526	0.163493
												0.096648	0.085251				0.105776	0.35195
												0.115234	0.120896				0.155246	0.37556
												0.090681	0.066817				0.237923	0.216011
												0.07905	0.084099				0.202706	0.241834
												0.120077	0.069873				0.199369	0.162692
												0.081999	0.068885				0.139254	0.094854
												0.099231	0.132728				0.112255	0.111174
												0.138268	0.068521				0.073645	0.100312
												0.056529	0.055112				0.159655	0.083679
												0.20571	0.11349				0.118098	0.136927
												0.078923	0.112916				0.165025	0.180905
												0.162239	0.199166				0.131271	0.08731
												0.096626	0.144994				0.115365	0.229721
												0.130769	0.043876				0.337459	0.305201
												0.123526	0.161784				0.196714	0.15758
												0.179843	0.144634				0.395523	0.30121
												0.106326	0.127399				0.215656	0.275372
												0.084256	0.052246				0.129769	0.44984
												0.10041	0.145515				0.135172	0.073174
												0.095862	0.071624				0.135069	0.127865
												0.109205	0.113348				0.224304	0.247227
												0.13217	0.095154				0.224542	0.169728
												0.118223	0.066879				0.236391	0.334195
												0.130931	0.055246				0.245691	0.357512
												0.249576	0.076634				0.195141	0.608576
												0.112706	0.164616				0.288325	0.180046
												0.120356	0.165684				0.183515	0.177067
												0.087365	0.108184				0.136215	0.32957
												0.106167	0.061889				0.222474	0.109764
												0.138157	0.043694				0.23428	0.295765
												0.114299	0.109285				0.1083	0.187591
												0.119158	0.044262				0.142777	0.174095
												0.090055	0.136909				0.274962	0.120773
												0.125436	0.075638				0.1932	0.16938
												0.164878	0.234643				0.31231	0.355229
												0.309554	0.223846				0.224479	0.19445
												0.148238	0.10208				0.271319	0.246624
												0.118838	0.109444				0.312497	0.389115
												0.148567	0.050192				0.142374	0.188778
												0.09852	0.147189				0.156624	0.152733
												0.159263	0.072546				0.109044	0.421155
												0.126976	0.23216				0.134671	0.101326
												0.149023	0.037419				0.167814	0.145758
												0.137363	0.08789				0.219398	0.207502
												0.14249	0.05909				0.193115	0.075228
												0.189548	0.139033				0.115992	0.097906
												0.365165	0.044547				0.151521	0.255581
												0.136429	0.086387				0.328971	0.415518
												0.142689	0.129477				0.184193	0.213439
												0.056394	0.038361				0.158301	0.148905
												0.146036	0.046436				0.244521	0.126806
												0.129663	0.117488				0.288852	0.141864
												0.12495	0.081098				0.234865	0.320308
												0.126592	0.14962				0.255992	0.322588
												0.142977	0.049861				0.145205	0.171807
												0.147979	0.127347				0.123402	0.338017
												0.152941	0.134719				0.11647	0.240859
												0.055758	0.185723				0.230693	0.203704
												0.137045	0.122936				0.241619	0.25148
												0.07425	0.051067				0.149162	0.101565
												0.154026	0.112458				0.228114	0.11601
												0.118398	0.061184				0.17309	0.298413
												0.077604	0.123586				0.164729	0.633493
												0.129302	0.075473				0.1518	0.402983
												0.162155	0.065309				0.20289	0.186017
												0.089872	0.155757				0.168908	0.138505
												0.128069	0.060223				0.237755	0.317831
												0.189175	0.102636				0.292306	0.105004
												0.110072	0.064412				0.142944	0.331114
												0.198823	0.105169				0.195725	0.09128
												0.167619	0.148067				0.198219	0.301736
												0.095282	0.179731				0.184477	0.41347
												0.090501	0.06585				0.182518	0.363637
												0.108528	0.079679				0.283716	0.145616
												0.152669	0.067068				0.315011	0.518893
												0.118483	0.141105				0.130877	0.441276
												0.213875	0.238115				0.161713	0.301413
												0.134645	0.135006				0.11961	0.147589
												0.108798	0.123165				0.254974	0.11692
												0.122252	0.110152				0.176367	0.194056
												0.195944	0.097136				0.169497	0.10969
												0.11826	0.092881				0.207677	0.147138
												0.094955	0.2293				0.199807	0.216736
												0.147265	0.119221				0.314797	0.057818
												0.104796	0.187882				0.314882	0.119995
												0.11505	0.107945				0.175543	0.129873
												0.124449	0.095525				0.140619	0.138696
												0.139542	0.141884				0.133563	0.193838
												0.196337	0.200697				0.195007	0.135408
												0.097645	0.118032				0.19529	0.426293
												0.067853	0.14621				0.357787	0.125671
												0.144536	0.140204				0.178533	0.130212
												0.094012	0.207318				0.232316	0.063168
												0.232038	0.105813				0.379911	0.220503
												0.113736	0.125542				0.181091	0.097205
												0.209775	0.066193				0.318782	0.425953
												0.211761	0.283502				0.13226	0.107023
												0.117542	0.133547				0.191062	0.264149
												0.176829	0.108728				0.284265	0.28293
												0.217558	0.291546				0.371007	0.064203
												0.080851	0.169019				0.249825	0.162347
												0.18378	0.07702				0.164144	0.325568
												0.226032	0.134525				0.288282	0.191621
												0.092168	0.099565				0.167501	0.152831
												0.284311	0.111081				0.205951	0.152001
												0.11481	0.22993				0.302192	0.181323
												0.09384	0.120385				0.1825	0.106695
												0.179621	0.073061				0.165424	0.094551
												0.206421	0.298618				0.177277	0.132055
												0.203975	0.315671				0.164968	0.152928
												0.047415	0.072063				0.097503	0.143808
												0.22458	0.093268				0.30028	0.284164
												0.181879	0.105647				0.23586	0.095957
												0.19471	0.197626				0.275634	0.21789
												0.236723	0.057804				0.202506	0.106879
												0.213526	0.050977				0.118474	0.390999
												0.135239	0.191309				0.220093	0.194231
												0.166235	0.101506				0.169869	0.155691
												0.114481	0.089109				0.232531	0.129614
												0.242691	0.082647				0.161894	0.331353
												0.137381	0.123316				0.124403	0.130443
												0.170282	0.058612				0.209775	0.212953
												0.132384	0.1037				0.115824	0.134047
												0.113623	0.110231				0.209172	0.197317
												0.175884	0.070235				0.166714	0.177954
												0.085209	0.116444				0.159525	0.135036
												0.143339	0.202847				0.14767	0.237676
												0.081493	0.089993				0.15069	0.421407
												0.171513	0.10217				0.154096	0.108017
												0.193697	0.099433				0.243118	0.536118
												0.158282	0.244903				0.382641	0.101767
												0.178348	0.099804				0.304112	0.125052
												0.109456	0.099818				0.160427	0.202099
												0.106021	0.119015				0.571546	0.248786
												0.124962	0.219277				0.147609	0.201838
												0.142299	0.075108				0.283488	0.303388
												0.133666	0.11867				0.365746	0.109062
												0.104834	0.081172				0.19606	0.15485
												0.18131	0.094648				0.517053	0.298424
												0.060286	0.07331				0.455615	0.426018
												0.128753	0.136486				0.245322	0.535865
												0.143697	0.102882				0.174263	0.123892
												0.105719	0.140758				0.464165	0.089728
												0.120738	0.090384				0.125341	0.134463
												0.162842	0.072209				0.287061	0.202546
												0.110315	0.120358				0.071718	0.505709
												0.079925	0.1107				0.158742	0.215002
												0.118371	0.107425				0.247372	0.266795
												0.093971	0.18814				0.396287	0.307377
												0.079417	0.164433				0.312007	0.257563
												0.153474	0.105737				0.295063	0.18546
												0.165733	0.099702				0.295044	0.201972
												0.100001	0.129656				0.121572	0.129604
												0.168885	0.110615				0.10087	0.127222
												0.078031	0.146839				0.103854	0.193282
												0.142381	0.055442				0.282563	0.292223
												0.067565	0.108227				0.295617	0.185386
												0.192003	0.139551				0.111811	0.168111
												0.12729	0.053674				0.287729	0.084487
												0.142815	0.131938				0.127706	0.176778
												0.117559	0.227975				0.332734	0.150274
												0.087296	0.156773				0.201543	0.552354
												0.089696	0.08282				0.184626	0.173293
												0.135517	0.122112				0.245614	0.14305
												0.120055	0.299277				0.321156	0.191658
												0.206311	0.104245				0.320012	0.125903
												0.163327	0.083814				0.297355	0.094334
												0.072649	0.079392				0.146641	0.123952
												0.088338	0.114426				0.17855	0.119573
												0.175651	0.08987				0.297727	0.09563
												0.145169	0.203017				0.106404	0.205712
												0.085456	0.199431				0.238379	0.092061
												0.16479	0.068517				0.29209	0.107142
												0.082904	0.096571				0.18812	0.247241
												0.165746	0.057744				0.328942	0.355577
												0.218017	0.085997				0.163492	0.112549
												0.081723	0.062461				0.337947	0.14829
												0.11351	0.081967				0.181508	0.442818
												0.180141	0.088268				0.237817	0.275135
												0.105899	0.081809				0.19589	0.47069
												0.07379	0.059399				0.133039	0.145265
												0.057739	0.140723				0.179957	0.225865
												0.093091	0.08878				0.318117	0.264845
												0.256101	0.197721				0.162816	0.104227
												0.073317	0.10503				0.148581	0.226563
												0.098315	0.112857				0.235848	0.499669
												0.180373	0.116441				0.162257	0.089266
												0.117921	0.081031				0.22086	0.23661
												0.074347	0.069582				0.355603	0.172872
												0.134785	0.167849				0.332967	0.238572
												0.065763	0.092955				0.169571	0.146826
												0.127384	0.108189				0.158371	0.212988
												0.246789	0.142496				0.203201	0.311504
												0.131811	0.101588				0.313802	0.46398
												0.1255	0.075063				0.207425	0.097215
												0.083893	0.081312				0.224775	0.143914
												0.176943	0.127178				0.167041	0.096406
												0.159141	0.254844				0.172225	0.149014
												0.265584	0.158611				0.290891	0.142118
												0.099386	0.13207				0.295769	0.178149
												0.155695	0.08122				0.309808	0.145304
												0.217165	0.082049				0.205249	0.098163
												0.215584	0.058853				0.190669	0.16837
												0.188813	0.140334				0.172846	0.08623
												0.12263	0.248329				0.116087	0.249207
												0.157987	0.162336				0.183181	0.180975
												0.108697	0.069951				0.161211	0.514258
												0.101384	0.105987				0.320932	0.480389
												0.097665	0.161049				0.139897	0.178791
												0.08888	0.089364				0.198663	0.264348
												0.136475	0.18995				0.193414	0.122505
												0.099611	0.047132				0.117885	0.310323
												0.059423	0.085615				0.317631	0.315854
												0.129491	0.18547				0.367532	0.217537
												0.174894	0.088546				0.366069	0.179791
												0.114742	0.115386				0.269151	0.119755
												0.133296	0.100974				0.20523	0.112827
												0.092877	0.086909				0.253174	0.078625
												0.10795	0.076753				0.187312	0.523804
												0.052875	0.064673				0.402634	0.330477
												0.20769	0.13836				0.455551	0.1509
												0.102483	0.085119				0.137909	0.169044
												0.115976	0.074876				0.146262	0.301195
												0.072352	0.076186				0.266053	0.2561
												0.096061	0.134579				0.255066	0.569534
												0.062869	0.157161				0.197272	0.247692
												0.139946	0.100353				0.384496	0.289476
												0.143396	0.101086				0.207614	0.166241
												0.176306	0.106541				0.117248	0.150756
												0.136095	0.126791				0.131034	0.242052
												0.125708	0.125403				0.134302	0.338061
												0.075593	0.148032				0.087707	0.181667
												0.087133	0.109067				0.146211	0.333042
												0.089267	0.208013				0.121373	0.225623
												0.18132	0.080803				0.118918	0.237507
												0.193085	0.228579				0.227145	0.25217
												0.071695	0.128711				0.094199	0.239219
												0.12648	0.194993				0.084853	0.174781
												0.161181	0.077893				0.115548	0.39626
												0.10439	0.199227				0.222736	0.325146
												0.095074	0.075579				0.113941	0.14564
												0.139133	0.205951				0.406685	0.290911
												0.099273	0.152325				0.094207	0.323924
												0.179351	0.090636				0.307743	0.196286
												0.098142	0.139054				0.193906	0.347097
												0.161573	0.097138				0.133984	0.193362
												0.208115	0.172487				0.124332	0.336799
												0.13808	0.073459				0.16616	0.50136
												0.15262	0.113939				0.28675	0.331725
												0.098093	0.091099				0.211078	0.119979
												0.198506	0.142379				0.252565	0.094017
												0.088822	0.126577				0.228382	0.277169
												0.232784	0.138066				0.178997	0.300271
												0.163734	0.093641				0.179404	0.349482
												0.064083	0.237476				0.229925	0.337501
												0.114037	0.102908				0.157538	0.174984
												0.149332	0.092175				0.147178	0.121686
												0.172454	0.078431				0.450671	0.196899
												0.1488	0.061969				0.136871	0.205598
												0.102196	0.121781				0.155496	0.306348
												0.186336	0.103982				0.155483	0.134206
												0.268783	0.079235				0.119932	0.192031
												0.211733	0.11721				0.162082	0.33294
												0.138264	0.136184				0.254214	0.250607
												0.121743	0.14644				0.157362	0.160832
												0.103661	0.078905				0.208671	0.101887
												0.146491	0.151721				0.264269	0.279738
												0.132351	0.113034				0.127436	0.103994
												0.08133	0.189189				0.154946	0.665793
												0.139273	0.079489				0.18738	0.190565
												0.09442	0.131646				0.142557	0.385221
												0.092412	0.096233				0.138782	0.223479
												0.103295	0.123295				0.074248	0.11409
												0.128298	0.080536				0.188091	0.153566
												0.1191	0.089737				0.175767	0.309571
												0.12307	0.348694				0.130666	0.189656
												0.148252	0.081528				0.305757	0.241728
												0.137691	0.090313				0.121362	0.364358
												0.075211	0.12619				0.165761	0.189711
												0.143777	0.186195				0.132558	0.617021
												0.085438	0.087018				0.190232	0.215342
												0.152321	0.108582				0.28735	0.143419
												0.131659	0.113172				0.223392	0.182825
												0.123601	0.11092				0.265872	0.242569
												0.10748	0.084353				0.314592	0.25093
												0.131741	0.125007				0.382664	0.123635
												0.124466	0.195859				0.212301	0.223977
												0.119793	0.145048				0.304345	0.456125
												0.128926	0.191855				0.256304	0.233398
												0.065145	0.204688				0.29549	0.093302
												0.122963	0.108912				0.143306	0.23745
												0.066372	0.098714				0.254766	0.274644
												0.096837	0.276517				0.237253	0.12079
												0.105902	0.04355				0.237174	0.184614
												0.150167	0.103482				0.251173	0.158717
												0.120464	0.126335				0.256431	0.14959
												0.120358	0.079115				0.247624	0.15464
												0.11491	0.167594				0.245809	0.148328
												0.16568	0.195545				0.270002	0.231086
												0.104506	0.115285				0.242358	0.290571
												0.136653	0.089436				0.134181	0.384636
												0.08359	0.115855				0.260873	0.239502
												0.124118	0.088717				0.235192	0.203268
												0.113131	0.121495				0.293931	0.578262
												0.116801	0.163419				0.169405	0.087902
												0.143802	0.133637				0.145213	0.322961
												0.142819	0.093805				0.257038	0.444842
												0.097776	0.088074				0.238263	0.142158
												0.09173	0.19293				0.351909	0.20656
												0.098902	0.08023				0.317802	0.08647
												0.141656	0.174838				0.163293	0.117196
												0.111965	0.094738				0.275252	0.210968
												0.145965	0.066825				0.167338	0.067759
												0.061326	0.117847				0.14546	0.219532
												0.12343	0.067519				0.249553	0.198042
												0.093259	0.110049				0.347372	0.138286
												0.14999	0.069825				0.165489	0.546747
												0.123437	0.087762				0.379555	0.216903
												0.105853	0.082003				0.461794	0.624676
												0.100893	0.103582				0.201096	0.162323
												0.036384	0.072956				0.15503	0.46547
												0.098871	0.065378				0.200624	0.350075
												0.260491	0.10348				0.341879	0.146049
												0.1845	0.081468				0.120056	0.076686
												0.109721	0.118068				0.142372	0.212302
												0.078606	0.176661				0.191085	0.675281
												0.142126	0.333799				0.191502	0.220971
												0.15645	0.169583				0.056935	0.199368
												0.028576	0.070478				0.384994	0.134478
												0.181066	0.082972				0.205808	0.281047
												0.074819	0.056419				0.286374	0.098703
												0.108339	0.058151				0.094041	0.453309
												0.175748	0.11661				0.154314	0.655195
												0.072023	0.055431				0.217836	0.17544
												0.086696	0.101163				0.155906	0.103199
												0.116942	0.070847				0.158059	0.217423
												0.075425					0.236633	0.151915
												0.070346					0.110612	0.272445
												0.224229					0.136811	0.18898
												0.107433					0.205674	0.33447
												0.105307					0.278001	0.198332
												0.167752					0.215346	0.256821
												0.097948					0.246118	0.090152
												0.113357					0.183789	0.092027
												0.228538					0.126535	0.391149
												0.076844					0.274644	0.124373
												0.140481					0.215007	0.291539
												0.088837					0.210549	0.529042
												0.208156					0.213394	0.145602
												0.216232					0.268833	0.350732
												0.172965					0.172959	0.193269
												0.231125					0.13067	0.104481
												0.098928					0.197829	0.093764
												0.08085					0.167255	0.425258
												0.085043					0.269989	0.352518
												0.151886					0.203505	0.318538
												0.082739					0.238947	0.278796
												0.22194					0.211197	0.627858
												0.112177					0.128372	0.200508
												0.142655					0.184809	0.15658
												0.088646					0.236485	0.097407
												0.142572					0.178914	0.129798
												0.074901					0.129406	0.301329
												0.124128					0.158898	0.101932
												0.121975					0.1614	0.157307
												0.14351					0.142815	0.492525
												0.157471					0.174153	0.269587
												0.135341					0.137897	0.236834
												0.14592					0.182639	0.135247
												0.122483					0.164361	0.543072
												0.069286					0.158549	0.225072
												0.136724					0.284845	0.238782
												0.153479					0.175328	0.13752
												0.155344					0.17687	0.132905
												0.069585					0.144418	0.087024
												0.269359					0.270688	0.135985
												0.067509					0.285284	0.147199
												0.152359					0.147272	0.188731
												0.201781					0.352465	0.364104
												0.156403					0.311238	0.133054
												0.066523					0.273727	0.316616
												0.147212					0.377381	0.258691
												0.278095					0.369647	0.104451
												0.131189					0.158847	0.13052
												0.125566					0.236912	0.542433
												0.195706					0.305248	0.517293
												0.11703					0.221083	0.294298
												0.098804					0.148969	0.172033
												0.122184					0.224532	0.174303
												0.122438					0.163053	0.641943
												0.12996					0.151682	0.421515
												0.137105					0.15553	0.096871
												0.114641					0.127283	0.349362
												0.092488					0.280055	0.157377
												0.06246					0.103332	0.28192
												0.136491					0.161056	0.121865
												0.095381					0.101411	0.256222
												0.124412					0.154363	0.115115
												0.140363					0.24339	0.113394
												0.077961					0.273399	0.428595
												0.303323					0.116369	0.343341
												0.112043					0.187376	0.228713
												0.10609					0.101219	0.22898
												0.125455					0.10684	0.123619
												0.112155					0.193186	0.225536
												0.113898					0.165997	0.350974
												0.08604					0.104059	0.098819
												0.075909					0.18644	0.503708
												0.123512					0.157829	0.182661
												0.079151					0.094889	0.325349
												0.10003					0.083506	0.220262
												0.216551					0.203242	0.13266
												0.078203					0.095244	0.126767
												0.141728					0.206107	0.219408
												0.161331					0.213713	0.36785
												0.122691					0.190258	0.250987
												0.08734					0.134951	0.099634
												0.32625					0.196002	0.15158
												0.129935					0.193627	0.09209
												0.172107					0.154681	0.108256
												0.169963					0.134578	0.156278
												0.123702					0.210593	0.282514
												0.132999					0.193478	0.565158
												0.178742					0.116011	0.421124
												0.125137					0.11213	0.110691
												0.113819					0.110565	0.348432
												0.097959					0.171016	0.161583
												0.163947					0.197646	0.155922
												0.225744					0.1512	0.17671
												0.073977					0.136052	0.181076
												0.106559					0.165562	0.152291
												0.111134					0.170222	0.424749
												0.089251					0.147401	0.140926
												0.174831					0.158055	0.208826
												0.16355					0.167182	0.190025
												0.156727					0.148317	0.129344
												0.120424					0.225059	0.149311
												0.117037					0.182197	0.544572
												0.144684					0.114338	0.138183
												0.12863					0.128457	0.101192
												0.080962					0.084692	0.289841
												0.137431					0.160463	0.170477
												0.118069					0.236621	0.183936
												0.15896					0.141509	0.283988
												0.109306					0.10232	0.279281
												0.140262					0.102414	0.136745
												0.238369						0.301877
												0.074117						0.167337
												0.066403						0.127521
												0.149174						0.334037
												0.133492						0.132265
												0.152289						0.21584
												0.107228						0.187575
												0.137265						0.290344
												0.120014						0.218607
																		0.187942
																		0.157577
																		0.106591
																		0.139063
																		0.526028
																		0.100763
																		0.23649
																		0.473632
																		0.347202
																		0.496742
																		0.158234
																		0.177167
																		0.17314
																		0.178431
																		0.148839
																		0.113719
																		0.372746
																		0.208874
																		0.094218
																		0.169254
																		0.178735
																		0.153377
																		0.163727
																		0.151629
																		0.06935
																		0.383898
																		0.264228
																		0.310968
																		0.117834
																		0.191445
																		0.115297
																		0.259578
																		0.240918
																		0.330607
																		0.168441
																		0.282037
																		0.315579
																		0.247884
																		0.279677
																		0.236182
																		0.24314
																		0.595762
																		0.138891
																		0.360939
																		0.183465
																		0.213179
																		0.184865
																		0.232687
																		0.200766
																		0.364697
																		0.078203
																		0.112219
																		0.359255
																		0.170699
																		0.265304
																		0.360305
																		0.205819
																		0.30201
																		0.563613
																		0.119749
																		0.265208
																		0.214454
																		0.202293
																		0.145668
																		0.1363
																		0.098628
																		0.130095
																		0.560209
																		0.163989
																		0.521862
																		0.18346
																		0.112452
																		0.223333
																		0.226042
																		0.194069
																		0.125897
																		0.369191
																		0.132186
																		0.310729
																		0.348874
																		0.434691
																		0.183585
																		0.259002
																		0.265699
																		0.134623
																		0.365257
																		0.134181
																		0.360204
																		0.214326
																		0.302534
																		0.396809
																		0.241059
																		0.281046
																		0.1292
																		0.153253
																		0.220245
																		0.229952
																		0.141107
																		0.195296
																		0.397407
																		0.134936
																		0.31404
																		0.332822
																		0.178916
																		0.224451
																		0.367477
																		0.346657
																		0.142402
																		0.263864
																		0.142733
																		0.117244
																		0.206169
																		0.173267
																		0.255527
																		0.131695
																		0.200137
																		0.326164
																		0.229178
																		0.139636
																		0.130738
																		0.169979
																		0.163114
																		0.122811
																		0.366164
																		0.266975
																		0.272973
																		0.112621
																		0.209059
																		0.140632
																		0.177031
																		0.139558
																		0.13867
																		0.156147
																		0.233865
																		0.104448
																		0.307697
																		0.181957
																		0.115728
																		0.150123
																		0.160294
																		0.362973
																		0.275138
																		0.39815
																		0.234182
																		0.186034
																		0.257735
																		0.20443
																		0.229351
																		0.124149
																		0.103025
																		0.276755
																		0.201338
																		0.151363
																		0.204495
																		0.106011
																		0.190187
																		0.300165
																		0.262002
																		0.390097
																		0.408124
																		0.43785
																		0.06228
																		0.360443
																		0.231045
																		0.312418
																		0.115282
																		0.0931
																		0.131757
																		0.349792
																		0.170176
																		0.136968
																		0.35727
																		0.093332
																		0.406069
																		0.18621
																		0.172398
																		0.16576
																		0.09837
																		0.104556
																		0.290056
																		0.226686
																		0.401824
																		0.257356
																		0.252709
																		0.296943
																		0.238499
																		0.196283
																		0.08732
																		0.138092
																		0.265982
																		0.210339
																		0.136635
																		0.200769
																		0.314996
																		0.332753
																		0.134033
																		0.203237
																		0.335511
																		0.266412
																		0.332605
																		0.149893
																		0.338148
																		0.126561
																		0.278886
																		0.196879
																		0.170941
																		0.179916
																		0.150471
																		0.560112
																		0.175941
																		0.106127
																		0.123571
																		0.171916
																		0.239885
																		0.110959
																		0.166756
																		0.173938
																		0.20287
																		0.065876
																		0.137905
																		0.213425
																		0.336283
																		0.248809
																		0.220153
																		0.428243
																		0.084022
																		0.188925
																		0.120328
																		0.161471
																		0.164011
																		0.159301
																		0.271477
																		0.395934
																		0.255101
																		0.070355
																		0.184925
																		0.165742
																		0.137822
																		0.199829
																		0.231271
																		0.246764
																		0.059104
																		0.242491
																		0.304491
																		0.15106
																		0.361662
																		0.17708
																		0.125536
																		0.28561
																		0.178759
																		0.325603
																		0.262058
																		0.175067
																		0.105308
																		0.287066
																		0.133321
																		0.07174
																		0.18792
																		0.06997
																		0.28606
																		0.152529
																		0.282136
																		0.166777
																		0.205156
																		0.351666
																		0.330442
																		0.777654
																		0.260075
																		0.150839
																		0.264969
																		0.171188
																		0.162731
																		0.117562
																		0.201457
																		0.102895
																		0.231193
																		0.169407
																		0.182226
																		0.150569
																		0.07637
																		0.142273
																		0.176383
																		0.186925
																		0.158397
																		0.141203
																		0.268131
																		0.721581
																		0.117942
																		0.200137
																		0.115091
																		0.143994
																		0.21423
																		0.231029
																		0.06226
																		0.127724
																		0.093496
																		0.108578
																		0.230806
																		0.233483
																		0.275629
																		0.163743
																		0.189927
																		0.104333
																		0.112822
																		0.210926
																		0.134177
																		0.110382
																		0.26004
																		0.088198
																		0.138559
																		0.104164
																		0.102021
																		0.174267
																		0.138081
																		0.219648
																		0.236418
																		0.242881
																		0.076526
																		0.18506
																		0.333339
																		0.221907
																		0.265755
																		0.142104
																		0.085176
																		0.130846
																		0.171334
																		0.18772
																		0.313925
																		0.12552
																		0.112559
																		0.100773
																		0.147569
																		0.147136
																		0.106197
																		0.09866
																		0.132992
																		0.26741
																		0.126673
																		0.132526
																		0.095092
																		0.117783
																		0.128455
																		0.211152
																		0.128664
																		0.078732
																		0.121822
																		0.140994
																		0.114889
																		0.129896
																		0.091362
																		0.18016
																		0.136959
																		0.083058
																		0.221002
																		0.090341
																		0.162656
																		0.135855
																		0.465366
																		0.191502
																		0.189057
																		0.22627
																		0.16353
																		0.316315
																		0.119171
																		0.122555
																		0.06056
																		0.191175
																		0.257619
																		0.11574
																		0.236691
																		0.248409
																		0.116145
																		0.481365
																		0.144713
																		0.133185
																		0.28607
																		0.188138
																		0.223224
																		0.225664
																		0.193407
																		0.15282
																		0.225717
																		0.182206
																		0.206927
																		0.21423
																		0.356209
																		0.133541
																		0.288737
																		0.190035
																		0.208842
																		0.232482
																		0.134504
																		0.08867
																		0.219174
																		0.208358
																		0.316594
																		0.082199
																		0.139104
																		0.259076
																		0.228417
																		0.147218
																		0.126548
																		0.237535
																		0.363832
																		0.098999
																		0.190474
																		0.198078
																		0.069104
																		0.116132
																		0.133115
																		0.148984
																		0.142465
																		0.129053
																		0.262268
																		0.124393
																		0.143283
																		0.359822
																		0.146038
																		0.097466
																		0.114739
																		0.145861
																		0.119532
																		0.264792
																		0.268191
																		0.131289
																		0.168915
																		0.133511
																		0.105833
																		0.154767
																		0.168763
																		0.127319
																		0.182952
																		0.09133
																		0.354987
																		0.219609
																		0.231547
																		0.125378
																		0.159453
																		0.107921
																		0.178031
																		0.150223
																		0.176214
																		0.286123
																		0.196635
																		0.13546
																		0.129458
																		0.135267
																		0.148704
																		0.171315
																		0.273565
																		0.228327
																		0.141898
																		0.273238
																		0.167928
																		0.288313
																		0.117446
																		0.108229
																		0.285183
																		0.30252
																		0.098231
																		0.382046
																		0.227439
																		0.319067
																		0.150157
																		0.098286
																		0.190566
																		0.164228
																		0.386993
																		0.08125
																		0.149697
																		0.366735
																		0.111875
																		0.10644
																		0.121045
																		0.183566
																		0.147836
																		0.305716
																		0.267543
																		0.110979
																		0.112294
																		0.33911
																		0.100467
																		0.159397
																		0.400801
																		0.130796
																		0.37747
																		0.081879
																		0.47841
																		0.086155
																		0.364722
																		0.092767
																		0.258735
																		0.158262
																		0.359411
																		0.314614
																		0.12837
																		0.124935
																		0.096821
																		0.470293
																		0.227374
																		0.478153
																		0.196081
																		0.092443
																		0.155654
																		0.146144
																		0.192121
																		0.296481
																		0.069344
																		0.146538
																		0.228984
																		0.107939
																		0.248446
																		0.09942
																		0.410485
																		0.495284
																		0.219138
																		0.135894
																		0.288228
																		0.162523
																		0.377325
																		0.298102
																		0.101684
																		0.108456
																		0.183825
																		0.130605
																		0.353609
																		0.254489
																		0.117717
																		0.135829
																		0.175052
																		0.429413
																		0.15859
																		0.298666
																		0.528549
																		0.178041
																		0.305558
																		0.237833
																		0.132805
																		0.109875
																		0.255791
																		0.326782
																		0.309246
																		0.530047
																		0.248152
																		0.193038
																		0.165037
																		0.312427
																		0.170651
																		0.107349
																		0.097577
																		0.257752
																		0.509131
																		0.088138
																		0.411613
																		0.237322
																		0.189926
																		0.082412
																		0.236979
																		0.120903
																		0.157029
																		0.163833
																		0.243263
																		0.149285
																		0.263047
																		0.124113
																		0.365596
																		0.10561
																		0.151625
																		0.168649
																		0.181368
																		0.318271
																		0.158422
																		0.091121
																		0.234561
																		0.225182
																		0.152679
																		0.225206
																		0.282117
																		0.335035
																		0.175067
																		0.321314
																		0.324145
																		0.164678
																		0.072731
																		0.357301
																		0.320588
																		0.124161
																		0.200843
																		0.232685
																		0.262666
																		0.341699
																		0.394627
																		0.08562
																		0.163193
																		0.208517
																		0.174811
																		0.154279
																		0.079739
																		0.066593
																		0.181082
																		0.33949
																		0.142884
																		0.177203
																		0.210131
																		0.092244
																		0.072958
																		0.180033
																		0.082678
																		0.102235
																		0.218247
																		0.24927
																		0.136509
																		0.230505
																		0.140913
																		0.081021
																		0.112862
																		0.098798
																		0.092622
																		0.395254
																		0.317405
																		0.121261
																		0.13789
																		0.216891
																		0.134666
																		0.247327
																		0.095391
																		0.283292
																		0.253696
																		0.264693
																		0.333713
																		0.194038
																		0.238382
																		0.171439
																		0.231969
																		0.209229
																		0.242521
																		0.098665
																		0.14937
																		0.061732
																		0.529442
																		0.066589
																		0.344824
																		0.172883
																		0.145953
																		0.084698
																		0.419734
																		0.142099
																		0.125315
																		0.323141
																		0.083359
																		0.11085
																		0.296038
																		0.137452
																		0.15393
																		0.122097
																		0.104509
																		0.18141
																		0.142285
																		0.096106
																		0.115793
																		0.249486
																		0.182471
																		0.294546
																		0.156137
																		0.447958
																		0.411035
																		0.119951
																		0.283655
																		0.603369
																		0.230354
																		0.245108
																		0.136332
																		0.27757
																		0.147205
																		0.1135
																		0.211832
																		0.436139
																		0.26527
																		0.103507
																		0.338173
																		0.236404
																		0.193143
																		0.137444
																		0.14556
																		0.208617
																		0.204129
																		0.258797
																		0.156999
																		0.244925
																		0.131942
																		0.241911
																		0.3386
																		0.101681
																		0.478698
																		0.226233
																		0.177157
																		0.370256
																		0.112347
																		0.357299
																		0.151149
																		0.207999
																		0.290352
																		0.10843
																		0.389527
																		0.104331
																		0.411749
																		0.296689
																		0.198648
																		0.448064
																		0.061533
																		0.092223
																		0.086158
																		0.352447
																		0.45719
																		0.195635
																		0.531008
																		0.137167
																		0.192649
																		0.440129
																		0.127745
																		0.190968
																		0.133244
																		0.17431
																		0.110666
																		0.278443
																		0.049583
																		0.113569
																		0.251483
																		0.290943
																		0.154937
																		0.141374
																		0.36047
																		0.163089
																		0.325665
																		0.1907
																		0.272411
																		0.168945
																		0.14619
																		0.199299
																		0.168412
																		0.285728
																		0.327325
																		0.197847
																		0.236998
																		0.195351
																		0.272916
																		0.212104
																		0.394153
																		0.500028
																		0.347965
																		0.226736
																		0.334545
																		0.181002
																		0.584897
																		0.54866
																		0.411976
																		0.176928
																		0.295004
																		0.338092
																		0.263376
																		0.38207
																		0.111954
																		0.180459
																		0.27082
																		0.332362
																		0.374886
																		0.231027
																		0.31519
																		0.358317
																		0.23443
																		0.191145
																		0.15147
																		0.392855
																		0.573795
																		0.130204
																		0.094061
																		0.287618
																		0.117823
																		0.239787
																		0.235629
																		0.250999
																		0.362891
																		0.364714
																		0.240037
																		0.305118
																		0.217963
																		0.550765
																		0.244199
																		0.354165
																		0.135583
																		0.259371
																		0.187703
																		0.123412
																		0.204741
																		0.307067
																		0.113287
																		0.44806
																		0.255852
																		0.123082
																		0.510678
																		0.256838
																		0.177896
																		0.19966
																		0.34169
																		0.470367
																		0.371362
																		0.318623
																		0.487767
																		0.331693
																		0.173593
																		0.225131
																		0.161179
																		0.195267
																		0.154105
																		0.296621
																		0.195805
																		0.371894
																		0.272594
																		0.255604
																		0.208499
																		0.121363
																		0.197851
																		0.192595
																		0.292747
																		0.177033
																		0.155732
																		0.265555
																		0.185996
																		0.207142
																		0.112865
																		0.15982
																		0.192585
																		0.110666
																		0.092808
																		0.182247
																		0.26012
																		0.192707
																		0.233547
																		0.097451
																		0.232864
																		0.265313
																		0.231565
																		0.207951
																		0.104845
																		0.386835
																		0.184665
																		0.124191
																		0.256402
																		0.321868
																		0.263171
																		0.133646
																		0.226244
																		0.226409
																		0.179951
																		0.296429
																		0.117136
																		0.166249
																		0.100128
																		0.135712
																		0.129707
																		0.261885
																		0.196098
																		0.191893
																		0.154896
																		0.185172
																		0.075281
																		0.215353
																		0.15065
																		0.430617
																		0.134896
																		0.195376
																		0.538824
																		0.107014
																		0.166988
																		0.174067
																		0.09738
																		0.496907
																		0.400908
																		0.262839
																		0.108981
																		0.256102
																		0.163879
																		0.273891
																		0.190337
																		0.128196
																		0.167562
																		0.152836
																		0.135572
																		0.250673
																		0.229164
																		0.251972
																		0.133009
																		0.095819
																		0.183492
																		0.305847
																		0.35078
																		0.216518
																		0.234913
																		0.243193
																		0.196595
																		0.149296
																		0.098765
																		0.121761
																		0.187774
																		0.533724
																		0.275477
																		0.151743
																		0.10623
																		0.077809
																		0.165515
																		0.533851
																		0.132104
																		0.159011
																		0.194169
																		0.181837
																		0.134408
																		0.174651
																		0.1194
																		0.150279
																		0.166047
																		0.168514
																		0.21662
																		0.207513
																		0.153337
																		0.221109
																		0.203482
																		0.208524
																		0.061971
																		0.099513
																		0.270605
																		0.228229
																		0.082085
																		0.275541
																		0.146776
																		0.329097
																		0.427556
																		0.229977
																		0.167593
																		0.246723
																		0.131152
