# Supplementary material for: Light-gated integrator for highlighting kinase activity in living cells
Source: Nat Commun. 2024 Sep 6;15:7804. doi: 10.1038/s41467-024-51270-4 (PMC11379911; doi:10.1038/s41467-024-51270-4)
Supplement: Supplementary file 11 — Source Data [file 41467_2024_51270_MOESM11_ESM.zip › Source Data - zip/Source data for Supp Fig 21.xlsx]

## Sheet: Sheet1
Supplementary Fig. 21
	Foldchange of gene expression
	PKAc-			PKAc+
ATF3	1.0128	1.00235	1.00642	4.42812	3.26407	3.49391
DUSP1	1.00362	1.00043	1	3.03396	3.04549	4.07702
DUSP4	1.008	1.01494	1	1.83849	1.23597	1.93292
DUSP10	1.00006	1.00386	1.00707	1.2084	1.11095	1.12709
