# Supplementary material for: Light-gated integrator for highlighting kinase activity in living cells
Source: Nat Commun. 2024 Sep 6;15:7804. doi: 10.1038/s41467-024-51270-4 (PMC11379911; doi:10.1038/s41467-024-51270-4)
Supplement: Supplementary file 11 — Source Data [file 41467_2024_51270_MOESM11_ESM.zip › Source Data - zip/Source data for Supp Fig 22.xlsx]

## Sheet: Sheet1
Supplementary Fig. 22a					Supplementary Fig. 22b
Foldchange of pCREB/CREB					Foldchange of pERK/ERK
GαsR201C-/EGFP-	GαsR201C+/EGFP+	GαsR201C-/PKI-	GαsR201C+/PKI+		GαsR201C-/EGFP-	GαsR201C+/EGFP+	GαsR201C-/PKI-	GαsR201C+/PKI+
1	1.08931	1	0.995037		1	1.40738	1	1.65175
1	1.14083	1	0.881912		1	1.61335	1	3.8412
1	1.21787	1	0.793113		1	1.61381	1	3.12226
3 replicates of full-length western blot images corresponding to Supplementary Fig. 22
