# Supplementary material for: Light-gated integrator for highlighting kinase activity in living cells
Source: Nat Commun. 2024 Sep 6;15:7804. doi: 10.1038/s41467-024-51270-4 (PMC11379911; doi:10.1038/s41467-024-51270-4)
Supplement: Supplementary file 11 — Source Data [file 41467_2024_51270_MOESM11_ESM.zip › Source Data - zip/Source data for Supp Fig 23.xlsx]

## Sheet: Sheet1
Supplementary Fig. 23
	Foldchange of cell count
Day	A-KINACT effector cell			A-KINACT control cell
0	1	1	1	1	1	1
1	2.61	2.785	2.495	2.93333	2.67222	2.70556
2	6.75	6.3	8.1	6.66667	8.05556	6.72222
3	25.3	22.8	23.35	22.3333	21.6111	27.5556
4	55	55.5	48.7	42.0556	46.6667	45.2778
5	113	122	124	99.2222	100.778	111.111
6	134	131	140	111.111	110.222	126.667
7	210	192	173	174.444	190	192.222
