# Supplementary material for: Light-gated integrator for highlighting kinase activity in living cells
Source: Nat Commun. 2024 Sep 6;15:7804. doi: 10.1038/s41467-024-51270-4 (PMC11379911; doi:10.1038/s41467-024-51270-4)
Supplement: Supplementary file 11 — Source Data [file 41467_2024_51270_MOESM11_ESM.zip › Source Data - zip/Source data for Supp Fig 3.xlsx]

## Sheet: Sheet1
Supplementary Fig. 3d
GR ratio of mCherry+ cells
HEK293T+TetO-H2B-EGFP		HeLa+TetO-H2B-EGFP		MCF-7+TetO-H2B-EGFP
mCherry	tTA-P2A-mCherry	mCherry	tTA-P2A-mCherry	mCherry	tTA-P2A-mCherry
1.84386	30.4012	4.79366	5.64949	2.01832	0.944703
1.51286	4.72992	5.62507	4.07791	1.82538	0.987191
1.64544	3.4111	3.84859	20.8224	2.08909	0.996047
1.18044	2.40704	4.664	2.67635	2.69666	0.862986
1.33642	2.9565	5.39118	2.46252	1.35995	1.36941
1.26033	3.60162	3.84449	2.77897	1.21557	1.74083
1.32248	43.6245	6.29491	2.49293	2.00631	1.42342
1.40221	9.76806	4.7741	1.40441	2.63865	2.16875
1.56672	2.34553	5.00899	2.44348	2.03569	1.81019
1.44849	2.52518	4.25961	4.8451	2.08716	1.59523
1.39633	2.39876	5.14107	1.85223	1.7114	1.05845
1.64336	5.32547	5.35045	2.90678	2.60579	1.43307
1.45498	18.2375	3.15941	49.5613	2.6604	0.902667
1.56524	2.64093	3.44386	13.3257	1.2706	1.60802
1.42732	34.5196	4.70907	4.29381	1.37879	0.942557
1.27679	23.0205	6.04373	1.80085	1.32816	1.38003
1.34767	4.54781	2.53883	10.6057	2.7306	0.928643
1.30846	3.17523	6.29243	26.2862	1.7685	1.7241
1.17547	50.379	6.01728	17.3288	2.32271	0.971528
1.72656	16.4347	5.84542	5.78983	1.99736	1.57396
1.30786	2.78832	3.91623	8.86778	1.94309	1.07918
1.25477	6.91372	2.80167	50.6521	1.22833	1.25826
1.8993	14.3524	3.0587	3.4505	2.09497	2.20285
1.30242	1.91724	3.39015	2.28007	1.50684	1.40665
1.90561	28.3862	4.16613	2.34385	1.38797	0.950299
1.34373	2.19511	5.86724	12.3549	2.01283	1.06591
1.27325	27.4614	4.33296	10.6922	2.26418	1.82604
1.53043	51.9366	3.85758	9.86822	1.92636	1.06118
1.35409	7.51058	5.78394	2.01703	2.29923	1.46222
1.27025	20.9267	5.65259	3.76204	2.10496	0.846849
1.67214	2.94571	3.93522	11.7626	1.63399	1.5593
1.45874	19.1768	3.92903	3.1291	1.71484	1.03536
1.61301	15.2821	4.25272	2.50616	2.45435	2.03569
1.29141	3.02718	4.95622	3.05489	1.22734	1.41721
1.19984	13.4886	3.84215	6.11121	1.82435	1.32666
1.21883	26.0682	5.35909	19.289	3.24161	1.62993
1.53193	8.96456	3.89041	3.85201	2.35759	1.59383
1.19034	23.9219	3.23864	56.0856	1.84129	1.41387
1.31426	2.13414	2.64764	1.91318	2.52263	1.02516
1.28076	50.8078	4.4991	5.91999	2.19465	0.995132
1.60733	2.8473	3.93564	24.9244	1.97087	1.45854
1.64322	11.5114	4.01054	16.9778	2.2593	2.05597
1.52562	6.55492	3.19037	4.19928	1.89325	1.58911
1.10732	3.14579	4.92009	6.28861	1.94582	1.79356
1.2176	38.1261	6.88512	18.3168	1.76547	0.826017
1.97533	22.1179	3.99583	26.3593	1.72567	0.96597
1.60724	3.20779	2.85404	3.74025	1.99365	1.12627
1.27137	9.25841	4.27876	25.662	2.20302	1.26766
1.09413	8.41744	3.75293	5.99686	2.11097	1.49524
1.36191	38.4034	4.80893	2.0171	1.34742	0.937356
1.15533	29.6832	4.28738	3.33378	1.68257	1.2815
1.07003	4.44534	2.66678	8.03235	2.5029	1.53967
1.34278	29.6656	4.44499	24.1454	1.54938	1.19007
1.27203	52.1399	4.48737	5.03682	2.23875	1.75528
1.30934	4.08012	3.35926	51.0134	2.35499	1.65708
1.6242	25.2894	4.89709	3.55247	1.82329	1.63204
1.06253	23.847	4.48688	1.78457	2.00096	1.0651
1.45344	29.9546	5.73015	25.0651	1.86303	1.5593
1.13172	24.0338	5.0462	23.3537	1.48767	1.40791
1.47707	9.34707	4.43114	21.1262	1.40909	1.75659
1.19019	24.341	4.41448	3.07272	1.41979	1.67975
1.43486	28.384	7.16836	3.44361	1.84519	0.973485
1.7621	21.1916	3.97924	44.6997	1.93622	1.71967
1.07275	2.36949	4.40435	27.3759	2.61014	1.0388
1.21026	2.07657	5.53231	21.7227	1.1606	1.47042
1.68819	32.5938	4.04839	2.57326	2.45024	0.919427
1.29003	35.3193	3.86658	2.84191	1.2625	0.918532
1.54758	2.1617	6.65298	2.30803	2.0948	1.56003
1.35856	3.32395	4.73844	4.7456	2.53232	0.93152
1.09986	6.69507	4.41251	2.68371	1.97547	1.80163
1.18897	50.4398	2.61743	12.4717	2.37126	1.44298
1.29089	18.7498	3.81971	8.77678	2.09982	2.46246
1.38104	2.32738	4.27514	7.23803	2.03784	1.37859
1.29072	31.4661	3.65521	11.7562	2.03783	1.4832
1.70196	25.3942	4.75032	23.2879	1.82709	1.55174
1.42222	35.9753	2.78646	3.60523	1.972	1.00114
1.4443	4.46842	3.35114	20.0134	1.94624	0.863106
1.20198	3.2799	4.76481	2.6273	1.49237	1.5004
1.05835	1.62514	7.92215	2.15622	1.82976	0.791788
1.41035	9.93352	3.74406	13.6435	1.5337	1.24602
1.06872	15.8277	3.23998	24.3953	2.70048	1.58735
1.40604	2.73228	3.14875	8.00533	2.15489	1.25408
1.20511	2.52031	4.98053	2.56274	1.8319	10.0242
1.23333	17.2257	4.38718	3.50502	1.44955	0.921327
2.07213	18.3733	4.43869	1.49485	2.26903	1.42456
1.02108	12.9287	4.90195	5.238	1.9111	1.47465
1.2454	3.56453	5.37848	24.1293	2.20966	1.10855
1.27264	2.78288	5.66461	11.7761	2.16254	1.59925
2.00889	2.8227	3.67329	1.52549	2.89826	1.98827
1.32317	20.9932	6.19823	26.1552	1.93964	1.74067
1.8194	27.3697	4.70176	6.6134	2.29693	0.962911
1.28326	26.4158	3.12501	3.76423	1.64876	1.6475
1.22456	33.4736	4.80483	20.506	1.80419	0.994858
1.25306	39.5215	5.82273	1.94744	2.28721	1.18905
1.44763	29.867	5.40323	12.3843	1.62515	1.71257
1.63807	2.68031	4.42624	14.7645	1.02624	1.79347
1.46594	47.8695	2.53979	6.18525	1.5462	1.74247
1.06398	9.66466	4.04241	23.1516	1.23481	1.75312
1.25248	6.91765	5.20172	13.9606	1.62654	1.62908
1.52225	2.20455	3.59	9.32043	2.04088	1.02557
1.16138	2.87855	5.76905	25.0291	2.47565	1.54894
1.84316	17.1432	5.10835	32.4948	2.07724	0.887405
1.0002	3.34021	3.63445	10.862	1.54737	1.11535
1.9532	2.54047	2.75013	9.0407	1.43402	1.54497
1.34768	9.83071	4.87351	26.7996	1.26065	1.6618
1.58413	23.0183	4.15736	3.65585	2.01915	1.57678
1.39717	31.006	3.80791	20.3244	1.57141	1.28628
1.44804	37.4108	3.40123	30.292	1.37335	0.997424
1.77195	57.2611	4.55781	3.12003	2.17039	1.05232
0.929189	9.54708	2.68708	2.45165	1.82542	1.55004
1.2396	16.5146	2.51871	19.4448	1.20941	1.58498
1.33774	40.1493	5.47426	3.51909	2.56972	1.31601
1.35012	7.55225	6.12125	3.4929	1.17158	1.09026
1.24913	40.7086	3.3473	1.97511	1.74176	0.930914
1.33085	30.9089	2.31055	0.932697	2.16692	1.37094
1.44999	10.6285	4.24595	26.8999	1.81718	1.4358
1.95138	40.1228	5.84693	5.91196	2.48525	1.3157
1.28044	10.8764	3.34936	2.93153	1.75041	1.90023
1.39295	28.4614	2.10278	15.0809	1.46752	0.872332
1.21435	36.9991	3.25783	1.39177	1.67119	1.14143
1.35901	31.4635	2.84472	9.94477	1.07076	1.46041
1.46232	31.7174	2.87288	17.3937	1.58165	1.01453
1.33912	6.46055	3.48283	10.0306	1.86613	0.911187
1.17359	2.26029	2.48305	2.07779	2.17429	1.7892
1.09412	22.7283	3.13381	21.8051	1.75672	0.934697
1.59441	2.98746	2.80887	16.0017	1.61645	2.95292
1.46677	8.28463	3.68305	15.0182	2.21783	0.782802
0.974423	39.9798	2.17953	2.4891	1.51004	0.946736
1.4204	9.88328	2.80391	22.612	2.32706	1.86959
2.03796	28.9383	3.62077	15.3637	2.26674	0.742309
1.39186	3.24986	2.91976	8.90729	1.69717	1.19166
1.27824	2.00835	5.70681	12.0013	1.8026	1.87906
0.987117	10.2269	3.64646	24.8879	2.09025	0.835235
1.31379	14.8545	3.68227	13.2599	1.51211	1.50762
1.43261	23.8815	3.34811	11.9014	1.5467	0.930187
1.57589	2.46452	3.47797	10.5315	1.78661	1.92103
1.12922	6.39267	1.61961	19.946	1.62021	1.61372
1.04334	17.9876	2.22847	1.75191	1.85257	1.34457
1.26937	2.15705	1.95657	14.5029	1.33158	1.31205
1.30452	3.538	1.68872	1.09556	1.14301	1.25058
1.27419	22.1799	3.52989	7.39247	2.28804	0.992873
1.18956	2.31281	1.95698	1.17992	1.8391	1.27336
1.10306	32.1533	2.44076	2.28696	1.76779	1.79228
1.38383	39.4697	3.23961	10.081	1.83518	1.5133
1.44603	2.25596	3.21984	16.4444	1.14272	2.34758
1.09444	28.3741	3.10834	1.802	1.93445	1.38734
1.0365	22.7047	3.14628	10.4201	1.67511	1.42945
1.54724	3.76605	1.7457	1.68545	1.82131	2.1036
1.65345	4.07624	2.48781	2.64963	2.30433	0.991856
1.51258	28.1484	3.752	12.416	1.1204	1.38999
1.78426	2.71699	2.65513	1.1238	1.58008	1.60765
1.21494	19.9838	3.35588	18.8235	1.18158	1.33256
1.49664	36.362	2.40049	7.67254	1.40838	1.20417
1.3175	12.8705	2.08392	30.664	1.3983	0.849854
1.10894	6.27665	2.65295	12.7171	1.21209	7.29245
1.05875	19.4707	1.6051	13.8185	1.3819	1.37968
1.18871	21.6374	2.0058	6.45728	1.39016	1.59336
1.30795	22.7312	2.42974	8.90279	2.34184	1.72417
1.16487	31.2311	2.76974	4.98717	1.38967	1.77375
0.944183	28.721	2.53927	7.98049	1.61086	0.976623
1.2829	40.48	3.40723	15.7118	1.32109	1.86685
0.943908	34.7578	2.07866	8.19506	2.06952	1.71526
1.22936	26.3427	2.64107	28.4136	2.08683	0.95505
1.11624	8.02656	2.84157	23.7679	1.64245	0.935972
1.55594	25.2756	1.77768	8.59933	1.77568	1.79337
0.927467	14.5314	2.58939	16.3967	1.10987	0.931816
1.28636	51.7564	2.57882	19.1134	1.55267	1.9637
1.14953	34.9218	2.3375	6.131	1.03115	1.45853
1.14078	24.6759	2.03252	11.5824	2.74729	1.74824
1.25153	1.9091	3.09839	1.82436	2.13208	1.84741
1.6823	27.7025	2.64343	8.85058	1.42084	1.19
0.852422	25.8775	2.00303	15.3077	1.7541	1.26393
1.11178	1.91518	2.1765	6.88735	1.84538	4.17383
1.02148	26.7665	2.44645	5.08635	2.12783	1.62655
1.32571	46.4081	1.46756	1.2621	1.96184	1.24124
1.19925	6.80626	1.33435	8.17824	1.64655	1.0703
1.60781	26.7195	2.48298	6.60088	2.09284	1.09441
1.03068	34.2232	2.78368	8.641	1.58299	1.00313
1.30086	2.25368	2.15352	12.8828	2.01338	1.39783
1.34686	2.49293	2.68395	9.49284	2.47163	1.07415
0.983111	15.3363	2.71896	10.2542	1.52453	1.34795
1.59865	27.7002	2.35315	15.5117	1.61374	1.29351
1.20664	6.55622	2.00904	8.45153	1.3486	1.45507
1.57438	2.06776	1.87298	7.58014	2.07022	0.866598
1.08685	25.3751	2.12506	1.09499	1.56841	0.959881
1.23612	12.8746	2.45285	7.42031	2.34254	1.941
1.2977	2.06464	1.50203	8.58159	1.82158	0.89426
1.05058	26.8186	2.26613	1.39266	0.754238	0.766148
1.96403	10.6483	1.27233	1.10523	1.4018	0.994661
1.06349	2.24546	2.4733	1.24448	1.46612	0.958023
0.919217	2.10062	1.52258	1.43927	1.47763	1.41334
1.25686	7.47344	1.76826	8.26997	1.93628	0.993799
0.991486	1.68436	1.46857	11.5767	1.73025	1.42132
0.748694	30.7474	2.01303	3.83024	1.18271	1.845
1.3286	20.199	1.45854	14.2751	2.14604	1.18746
1.10118	27.5052	1.71843	5.08766	1.67392	0.946627
1.0082	1.89457	1.63756	3.0963	1.78622	1.51296
0.9621	33.4039	1.87659	0.996994	1.67389	1.48912
1.16408	3.50126	1.22588	1.2857	1.21499	1.59954
1.03158	4.22781	1.30028	0.811418	1.80224	1.00389
0.931559	34.312	2.3469	4.12111	1.44862	0.972409
1.22628	21.5186	1.45623	10.4563	2.19226	0.875085
1.02097	2.97437	1.41897	0.7479	1.66048	1.03417
0.990045	24.3487	1.43824	5.80973	1.77243	1.94242
1.24895	33.1673	1.29539	10.8583	1.58279	0.775786
0.832264	12.0046	0.859934	3.94182	1.18511	1.14861
1.8298	3.13007	0.988852	9.4889	1.56778	0.970231
1.17712	16.7231	0.720191	5.14033	2.12526	0.828898
1.0815	32.0277	1.08257	9.4802	1.29046	1.42569
1.01832	12.272	1.02879	8.77554	1.27674	1.67403
0.823423	3.25608	1.13806	5.73856	1.71422	1.80097
1.01916	1.85894	1.18256	2.56027	1.85897	1.04022
1.68612	31.5173	0.795692	1.36268	1.92382	1.23987
0.907657	1.84192	1.05379	0.852887	1.201	1.57645
1.33292	11.5944	0.933489	1.18614	1.9312	0.905008
0.73549	27.0633	0.730244	10.5973	1.99876	1.37098
1.90444	21.3975	0.617224	10.7634	1.616	0.844818
1.3195	19.5759	1.0313	1.78389	1.51192	1.62434
1.29281	2.2746	0.633126	1.803	1.04063	0.729331
1.16918	31.9911	0.656146	0.746973	1.7484	1.35038
1.14557	13.94	0.460285	2.47125	1.37243	1.61484
1.00858	1.97566	0.453067	1.53743	1.5652	66.157
1.04035	23.121	0.893795	5.44034	1.77005	1.49242
1.24449	4.56635	0.792118	1.74569	1.48053	1.18767
1.16131	15.229	0.711909	2.68103	1.5635	1.16355
1.24162	36.2247	0.766886	1.70322	1.2633	0.864529
1.17372	16.1881	0.494909	8.88768	1.45957	1.64338
1.31163	17.4245	0.576335	5.664	1.49858	0.78763
1.06033	13.547	0.569075	8.28329	0.724118	1.38626
1.40598	35.3707	0.538401	5.19224	1.329	0.875815
1.07187	37.9994	0.407119	1.63677	1.1692	1.67114
1.07077	41.4006	0.610555	7.2367	1.8365	1.35383
0.983726	1.93341	0.402755	7.5503	1.44489	1.78617
1.17942	35.3669	0.544232	2.07539	1.46148	1.71711
0.855203	4.28045	0.535435	5.74195	1.43039	1.132
1.0699	32.0946	0.320194	6.80712	1.42964	0.865789
1.28033	36.2484	0.403281	1.90044	1.62446	1.60952
0.908434	29.6336	0.288866	4.28665	1.58204	1.50058
1.22752	23.7765	0.517292	5.8612	1.24164	0.809433
0.888068	26.1105	0.385518	0.87504	0.990688	1.42307
1.45021	26.5145	0.368513	1.34983	1.45188	1.63649
1.21336	2.8092	0.349485	2.07372	1.20292	1.0596
0.767593	2.27771	0.304899	2.3413	1.02351	0.809606
1.01223	1.92854	0.375835	1.76315	1.47505	0.795044
1.30338	36.0691	0.391652	1.85052	1.97555	0.963587
1.00386	42.4348	0.320918	1.79119	1.45685	1.32794
1.64256	9.02626	0.39065	0.508673	1.19898	5.23778
1.54338	33.8613	0.320326	1.00294	1.69376	1.88701
1.09958	25.8058	0.21235	4.04589	0.808739	1.2755
1.11466	20.3261	0.330875	2.99067	1.13616	1.22441
0.988261	26.4844	0.253176	4.31527	1.70999	1.20288
1.20444	3.01178	0.334198	0.471719	1.62986	0.936505
0.961087	35.1291	0.373872	1.46145	1.05428	1.19274
0.830466	25.0495	0.34301	1.05285	1.04536	1.67591
1.20389	5.31063	0.325047	0.473594	1.22186	1.24821
1.18509	21.926	0.244609	4.67874	1.32497	1.59443
1.40792	1.69941	0.264379	1.54406	1.87167	1.51386
1.12623	31.1221	0.114165	0.926104	1.3848	1.44468
0.836064	19.2467	0.181712	3.84006	1.51439	1.08839
0.839747	4.57442	0.181636	4.61027	1.5553	1.18806
1.30361	29.2091	0.115929	3.92889	1.24355	0.75767
1.12961	15.2065	0.188728	1.9999	1.43022	0.731448
0.77944	24.8623	0.16844	0.552466	1.48561	1.44668
1.04144	4.4297	0.179784	0.915774	0.869913	1.30374
1.45274	78.1935	0.159854	0.478999	1.77154	1.32097
1.18455	34.2698	0.160644	0.278826	1.09456	1.44726
1.14897	34.5804	0.230168	1.35768	1.37681	1.95228
1.04825	20.1047	0.132378	1.22153	1.01019	1.18136
1.32555	24.3401	0.202317	1.11957	1.7383	1.52895
1.00467	30.0847	0.147638	0.072384	1.35962	1.43358
1.04318	21.2657	0.195851	0.464713	1.72329	1.51986
0.822022	46.9724	0.177149	0.567602	1.17709	1.74489
1.12829	29.4129	0.126618	0.592692	0.937919	1.48506
0.85282	33.0352	0.153857	0.173428	1.80721	1.5189
1.01964	39.2632	0.140189		1.37655	1.17926
1.12895	22.9781	0.143091		1.24521	1.79936
0.847111	18.9159	0.223062		1.10687	1.74742
0.963267	26.7028	0.1675		1.28247	1.41648
1.0197	1.91036	0.108107		1.57909	0.897606
1.30771	13.7151	0.108462		1.08407	0.76338
1.06266	1.74597	0.100618		1.73057	1.62929
1.14928	32.1173	0.156268		1.45941	0.694344
1.00387	15.6007	0.074264		1.09471	1.37348
0.986463	3.43043	0.121427		1.54508	1.47172
0.962773	51.6812	0.09154		1.23681	1.1645
1.0946	6.59325	0.145667		1.34267	1.79712
1.0579	4.32834	0.097935		1.45124	0.839864
0.867977	3.40612	0.100439		1.08666	1.76245
1.31174	15.5193	0.101833		0.705294	2.02241
0.764814	6.68107	0.065216		2.00638	1.42222
1.03116	18.7765	0.110152		1.13124	1.35198
0.986187	25.8326	0.061737		1.5498	1.24055
1.23324	3.8673	0.09318		1.11512	0.941796
1.39857	32.7132	0.073812		1.45452	1.41412
0.926229	22.7461	0.072719		1.247	0.913503
0.74455	8.09685	0.083432		1.52618	1.7717
0.860508	1.7192	0.052815		1.13718	0.835467
1.09947	15.2987	0.097755		1.54414	0.928582
1.44748	2.1741	0.049244		0.849153	1.94538
1.67242	21.1767	0.06145		1.14205	0.958176
1.02629	3.5479	0.068275		1.01734	1.45053
1.0256	27.19	0.078149		1.51035	1.21356
0.857519	14.6957	0.068726		1.4065	1.24058
0.746374	5.96443	0.087883		1.1102	0.76044
1.04639	24.643	0.100907		0.845057	0.781044
1.00504	16.5236	0.071685		0.958692	1.10258
1.16131	21.6523	0.103907		0.654059	1.70051
1.35145	21.2453	0.06733		1.18656	2.00904
1.09025	38.814	0.043138		0.988623	2.2743
0.960954	21.8639	0.062241		0.955816	1.54253
0.959178	30.7978	0.073321		1.02411	1.56584
0.783984	19.6595	0.074303		0.838052	0.974263
0.916373	46.8183	0.031807		0.909657	1.52431
0.88326	17.2572	0.05643		1.0131	0.920357
0.946222	13.4813	0.052398		1.30144	1.56981
1.15088	6.7706	0.051716		1.13104	1.0181
1.19024	18.9661	0.048717		1.04167	1.14998
1.07759	5.95547	0.026997		0.937008	1.20704
0.797906	20.0338	0.056954		1.32754	0.878647
0.889051	32.6616	0.053929		1.25372	1.36224
0.781099	1.60365	0.047661		1.10608	0.814749
0.885514	8.91539	0.059553		1.07763	0.856322
0.925668	18.427	0.037853		0.790149	1.2397
1.03914	33.1295	0.025176		0.920589	1.15176
0.973343	22.0089	0.017253		1.14467	1.42274
0.845935	5.20878	0.034835		1.19159	1.61021
0.907999	35.0036			1.279	2.4368
0.879458	18.6214			1.13001	0.785443
0.872707	2.03118			1.05465	1.14123
1.09675	1.79696			0.851315	1.64884
1.03939	6.27215			1.16765	1.23525
0.969219	26.9864			1.05145	1.47642
1.07072	28.0179			0.798118	2.37571
1.07873	27.0934			0.827294	1.32919
1.13981	51.6985			1.2523	1.43665
1.29724	2.70986			0.968389	0.875663
1.06537	25.0321			1.167	0.873955
1.20935	21.0483			0.634913	0.769938
1.17859	2.4425			0.937977	1.40469
0.88318	18.0662			0.961142	1.3838
0.873241	30.7086			1.22121	0.768969
0.622545	17.1971			0.946428	1.63929
0.894761	2.50592			1.07307	1.41362
1.12019	30.02			1.10333	1.22843
0.673753	21.3657			0.961655	1.45708
0.925815	25.2805			0.8435	12.1661
0.720561	5.62387			0.790771	1.11909
0.865928	35.3458			1.04245	1.49802
0.907851	19.9292			0.972549	1.38184
1.26638	6.16854			0.795053	1.21909
0.736626	14.0981			0.954761	20.8955
0.944356	16.6641			1.09594	1.22727
0.82134	25.7461			1.04177	0.755056
1.01898	5.07917			0.725382	1.45909
0.903703	28.3556			1.06943	1.05359
1.51263	2.14322			1.18239	0.811848
1.10508	19.9206			0.989158	1.3607
1.10545	19.4037			0.993802	0.722779
0.968375	3.97134			0.764709	1.28103
0.715102	4.75192			0.856131	1.64416
0.953728	16.7861			0.751936	1.3499
0.928554	20.6029			0.881448	0.858921
0.730424	19.8415			1.04828	0.701731
0.701103	7.68826			0.726196	1.32566
0.837084	14.3755			0.513244	1.26468
0.995323	10.6526			0.925227	1.92492
1.37478	3.17717			0.833366	0.696098
0.721245	2.95231			0.845749	1.23824
1.15142	14.7629			1.0314	1.83228
0.863711	27.6723			0.827724	0.890979
0.812973	20.585			0.93579	3.39165
1.12398	2.35477			1.02474	1.05551
0.748714	21.551			0.867426	0.81824
0.755881	49.29			0.583134	1.46104
0.94808	17.2229			1.11334	1.25159
0.940384	13.1664			0.970144	4.84247
0.886571	2.02421			1.24225	2.27063
1.21296	28.2812			0.965508	1.29255
0.64414	15.5738			0.770285	1.13469
0.936738	22.9867			1.0549	0.750577
0.912218	9.86254			0.804964	0.908435
0.96206	27.4196			0.471004	1.13672
0.714515	24.4353			1.23215	0.884796
0.904196	17.8603			1.2858	0.698048
0.828241	3.84198			0.828878	0.844903
0.819813	9.14254			1.02139	1.06471
0.641505	27.1646			0.670268	1.00499
0.676761	16.8281			0.759346	0.609785
1.59607	2.87184			1.05387	1.74173
0.837915	15.3386			0.960241	0.767029
0.954959	21.0117			0.962707	0.753746
0.835946	17.9911			0.451379	0.945482
0.750211	10.123			0.77169	1.12072
1.26828	39.9834			0.773653	1.35098
0.86347	1.47924			0.907889	1.13663
0.871303	18.666			0.739446	1.19387
0.683585	19.8483			0.901884	0.642025
0.773169	21.2015			0.447893	1.30345
0.70405	35.3279			0.537761	1.03764
0.633841	27.8087			0.850929	11.3794
0.809651	25.3561			0.677685	0.941277
0.924034	3.45423			0.79531	0.936491
0.912644	22.2601			0.603481	0.754354
0.843614	23.9183			0.491225	1.23618
1.29111	2.53653			0.86871	1.51445
0.670257	1.41635			0.547852	5.29346
0.893461	20.9537			0.602123	0.737986
0.887723	1.2087			0.693597	0.956942
0.904268	1.28307			0.87519	0.664046
0.895234	24.0372			0.933427	0.808417
0.682767	27.0972			0.577566	0.964831
0.654919	9.22633			0.346223	1.24823
0.596752	15.3056			0.67698	1.03768
0.803351	19.6253			0.804109	1.03489
0.898333	2.00932			0.609233	0.956277
0.844801	15.8262			0.589625	0.761224
0.899794	5.33099			0.709572	13.2917
0.67138	1.36565			0.734971	1.23239
0.800843	19.2768			0.53882	1.63268
0.784898	2.45814			0.466134	1.42786
0.85884	25.5763			0.754919	0.987393
0.798295	10.5402			0.476507	0.876205
0.705768	8.61085			0.421429	0.76402
1.14102	1.6999			0.597643	0.820094
0.838833	1.50554			0.704741	0.76996
0.613711	14.6552			0.495762	1.10736
0.856948	26.8757			0.408619	0.724288
0.658399	4.9133			0.696338	0.821976
0.78169	23.2682			0.426934	1.33641
0.693538	4.60229			0.77352	0.950504
0.664539	17.5393			0.632538	1.02763
0.636899	3.56535			0.785807	1.19871
0.890921	3.42742			0.395406	1.15401
0.764468	1.56583			0.560235	1.36649
0.897696	18.3065			0.399579	0.81347
0.561895	15.7251			0.654481	0.688366
0.638689	11.7706			0.646046	1.70029
0.811661	12.4356			0.539864	0.622048
0.714736	17.9184			0.438577	1.30602
0.962329	24.8999			0.602357	0.602992
0.967816	3.83548			0.559805	0.645223
0.896948	1.22595			0.523212	1.13081
0.556718	18.0706			0.539409	1.10544
1.1182	1.14881			0.545113	0.847068
1.04744	18.3462			0.793379	1.13608
0.563287	25.8542			0.37738	1.20805
0.611502	11.7959			0.618116	0.658125
0.609101	9.07017			0.491893	1.0115
0.68567	16.3998			0.428793	1.03882
0.679615	20.1959			0.604703	0.598052
0.700797	21.849			0.443429	1.1676
0.606783	2.13178			0.690786	1.00137
0.975509	11.0165			0.623393	0.919618
0.696153	27.5552			0.508173	1.26604
0.816108	16.4019			0.45696	1.2455
0.750503	9.76221			0.657713	1.21038
1.06315	1.46853			0.475627	1.39036
0.882664	26.6913			0.637853	0.666149
0.71444	26.4852			0.344904	1.03718
0.706888	19.266			0.536581	0.868627
0.55536	1.83946			0.663674	1.27069
1.01799	14.6538			0.462154	0.946899
0.705159	21.1971			0.507245	1.46796
0.618812	8.77451			0.561702	1.33125
0.819709	11.1777			0.608821	1.3658
0.642891	14.0222			0.547574	1.36469
0.690019	12.3241			0.435885	26.5482
0.654485	10.7942			0.552256	0.715552
0.728256	12.7731			0.492297	0.621343
0.567734	1.3537			0.302531	0.922271
0.757999	7.16053			0.425606	1.21176
0.806887	14.6905			0.646663	1.11447
0.702534	12.0456			0.570356	0.629486
0.669625	18.7817			0.299429	0.999974
0.680183	8.78196			0.351326	1.0773
0.785307	9.34817			0.413152	0.926844
0.539476	0.902019			0.406691	0.663446
0.662096	10.365			0.594281	0.798359
0.762617	0.936828			0.498757	1.2132
0.808995	1.21308			0.607893	0.700149
0.660485	0.975746			0.397108	1.08858
0.979674	15.5457			0.638435	1.02462
0.548667	24.1328			0.343307	0.915317
0.55586	46.5322			0.308319	1.11336
0.578599	9.92518			0.4731	0.825216
0.514887	16.3888			0.448368	1.26441
0.708298	4.56218			0.249298	0.517397
0.668515	4.70098			0.407348	0.674351
0.469016	19.8361			0.361546	0.908608
0.519502	7.63326			0.503147	1.31486
0.62292	8.76883			0.215096	1.08063
0.556169	13.2506			0.233087	0.810445
0.492753	25.8034			0.323576	0.610823
0.56795	13.2767			0.388673	0.695148
0.691568	22.6403			0.510374	1.2335
0.669875	2.1029			0.400834	0.587266
0.778097	14.5268			0.25923	0.878954
0.876835	3.37199			0.443759	0.806509
0.546177	20.5857			0.44839	1.30378
1.01288	11.4805			0.30786	1.21873
0.679828	15.0406			0.437746	1.19296
0.735453	25.3433			0.314789	0.967881
0.654195	16.9977			0.410569	1.01217
0.566901	19.078			0.450095	0.691507
0.623514	5.07101			0.414916	1.12602
0.640216	13.3733			0.271433	0.989269
0.660234	25.8369			0.185263	0.592
0.698348	6.79304			0.433397	1.06338
0.561605	18.8911			0.290026	0.59324
0.657219	8.66043			0.418283	0.613302
0.666227	1.20792			0.297466	0.885831
0.606063	11.2003			0.376514	0.896763
0.58211	8.9344			0.399086	1.10299
0.76499	16.8822			0.297784	25.8524
0.528922	0.872124			0.372581	1.11357
0.600223	16.8819			0.465053	1.00244
0.490845	14.5751			0.265393	0.960932
0.410349	20.124			0.34047	0.585847
0.633381	0.965016			0.500679	1.02842
0.465735	18.5965			0.327467	1.1027
0.596677	0.84498			0.398733	0.970871
0.600995	0.975843			0.318805	0.965586
0.569979	1.27141			0.290745	1.47141
0.618978	8.47444			0.313261	0.609934
0.54123	10.4083			0.347371	0.535496
0.449948	11.3459			0.276076	1.2817
0.499363	12.8995			0.348462	0.751383
0.430915	11.9734			0.346632	0.9634
0.532427	0.77327			0.223263	1.29454
0.593482	4.71867			0.255511	1.07321
0.560252	11.2922			0.213591	4.63486
0.582659	10.5948			0.329723	0.615752
0.607852	11.942			0.177183	1.42682
0.651766	19.6393			0.135453	0.987569
0.486994	14.8298			0.166642	1.04151
0.624265	16.1648			0.301219	0.693191
0.528599	14.7368			0.269172	1.07308
0.539903	7.8988			0.229636	0.973362
0.725539	27.9534			0.300868	1.13406
0.570129	10.5128			0.309383	6.74663
0.544744	1.24154			0.19937	0.990544
0.609317	8.89921			0.21317	0.619041
0.500739	9.92488			0.266613	0.589378
0.517534	11.5939			0.131919	16.9831
0.466433	13.0807			0.200962	0.668351
0.523587	6.34897			0.112187	1.16513
0.453702	8.68954			0.294845	0.997281
0.489327	0.687617			0.230332	0.882735
0.886163	1.29745			0.243178	0.925097
0.546575	0.672306			0.177265	1.01687
0.531811	5.22869			0.11068	0.593097
0.673206	15.1578			0.130869	0.713941
0.531872	9.63181			0.247342	1.01647
0.544819	17.3414			0.216873	0.956237
0.682917	0.856571			0.191001	0.967616
0.503984	13.1525			0.203796	0.890204
0.530366	11.6755			0.104057	0.776818
0.475758	8.03511			0.243016	0.914956
0.551169	14.4969			0.135477	8.2476
0.437769	12.4028			0.222068	1.10122
0.414965	10.8183			0.135184	1.10797
0.567171	13.271			0.2032	0.695148
0.348517	9.16792			0.097691	0.592103
0.480922	10.9013			0.15823	0.520044
0.66224	9.18306			0.174821	7.2388
0.597451	17.8522			0.180605	1.00915
0.672815	8.39624			0.207648	0.99628
0.47657	3.91718			0.169661	0.492902
0.502483	8.74393			0.238347	1.08523
0.637304	11.6849			0.17832	0.785874
0.376512	11.2392			0.178148	0.820842
0.51965	5.85434			0.163747	0.574773
0.470966	11.9287			0.185511	1.14594
0.624753	0.796625			0.193441	0.566808
0.369164	0.914047			0.135095	0.715693
0.572799	0.750806			0.095454	0.57603
0.35918	1.06901			0.171966	0.823474
0.459056	9.69564			0.140583	0.572417
0.46154	30.1082			0.149888	0.692589
0.437244	7.55384			0.10959	0.721481
0.456794	7.69773			0.17528	1.04755
0.453078	13.8264			0.167586	0.746816
0.532565	13.9444			0.197094	0.579381
0.380781	6.76067			0.162781	0.79579
0.643519	9.4575			0.146615	0.705889
0.355589	11.4848			0.109826	1.28101
0.573271	23.4957			0.113665	1.41991
0.45706	7.25541			0.163245	0.627562
0.314811	4.60301			0.138405	0.736029
0.323138	7.29506			0.178373	0.527152
0.37939	15.0415			0.124065	14.7268
0.450941	7.72985			0.121523	21.5617
0.429772	8.92156			0.118484	0.574941
0.549307	9.17909			0.096224	0.986643
0.518778	1.01399			0.153106	1.02125
0.29901	8.63189			0.173648	0.904705
0.386977	8.76026			0.068727	0.524228
0.392881	1.24032			0.101653	0.720898
0.321982	8.26428			0.115304	0.874289
0.601359	4.90083			0.141814	1.11767
0.381841	12.5088			0.122929	0.808022
0.300897	3.61574			0.089949	0.719047
0.514372	0.710726			0.08183	0.478146
0.447449	10.4472			0.179213	1.20309
0.340855	13.9823			0.07851	0.912859
0.60759	10.5533			0.108228	1.03556
0.374309	12.2767			0.103202	0.585647
0.455286	3.25458			0.102032	1.34619
0.396295	4.69167			0.0842	0.696036
0.334551	3.28712			0.126747	1.33463
0.433998	0.513116			0.095862	0.548043
0.380808	9.28904			0.078878	1.18691
0.298146	1.3901			0.104641	0.87439
0.500356	7.54568			0.094555	0.489152
0.460852	8.57491			0.078088	0.501439
0.324995	0.724828			0.106822	1.12931
0.366968	7.18319			0.093366	0.715027
0.389214	3.16408			0.082792	0.889535
0.392643	6.70144			0.082798	0.544116
0.344074	13.9529			0.123169	0.528668
0.560468	5.28669			0.100062	0.57921
0.369636	9.01036			0.096438	0.966969
0.33242	7.30593			0.097414	0.858168
0.377695	3.17069			0.101946	0.939273
0.405896	0.998023			0.090931	0.532001
0.425202	5.78197			0.096454	0.661661
0.456131	12.0287			0.105985	0.402468
0.297105	5.24233			0.080642	0.636153
0.355789	10.8318			0.072809	0.80944
0.382869	4.61186			0.084376	1.01428
0.272319	2.04024			0.053618	0.400462
0.360424	0.430745			0.078879	0.837383
0.332892	7.13121			0.072946	13.9127
0.422311	11.6161			0.074093	0.570867
0.428008	4.38265			0.067862	0.873335
0.3694	1.57536			0.062056	0.59174
0.355603	8.88899			0.072648	0.80966
0.366534	2.15705			0.086616	0.929276
0.273884	10.974			0.052802	0.990225
0.352141	9.86373			0.065114	0.897147
0.421057	7.94156			0.069331	0.750686
0.326172	0.678824			0.042541	0.772139
0.301604	4.95047			0.060464	0.74907
0.292101	3.22071			0.063043	0.798108
0.245945	5.62836			0.048327	0.708959
0.271506	0.621414			0.078217	0.810738
0.298842	3.98303			0.041162	1.02497
0.319792	4.23064			0.075093	6.77223
0.272178	7.29224			0.048661	0.759258
0.293583	11.3698			0.04473	1.02122
0.257114	3.46581			0.045469	0.744437
0.388852	4.82823			0.044458	0.764789
0.455539	7.64518			0.037037	1.49689
0.349527	3.3215			0.028843	0.408514
0.327903	6.88733			0.055081	0.850698
0.433778	4.50298			0.063261	0.872719
0.329338	4.42633			0.059327	10.4005
0.230434	3.98546			0.065162	0.608894
0.30519	5.12751			0.056519	0.50813
0.306053	6.43638			0.045247	0.891749
0.286001	3.98424			0.029051	0.767791
0.311457	7.31			0.039699	0.584957
0.326298	3.32235			0.025948	0.430924
0.284877	4.4423			0.048408	0.907252
0.356067	8.17433			0.033338	0.890737
0.342231	2.14589			0.045977	0.610181
0.305154	9.00935			0.036181	0.511843
0.350175	7.18463			0.040063	0.708059
0.305944	5.10455			0.041169	0.945644
0.276028	5.67167			0.045779	0.814808
0.321251	8.86712			0.053445	0.628928
0.275712	2.79377			0.037681	0.71294
0.417816	8.04064			0.036115	0.695117
0.215936	6.23573			0.036502	0.738418
0.348016	5.41023			0.032742	0.810521
0.248088	0.382202			0.022715	0.659267
0.279717	6.00189			0.035668	3.26004
0.267057	2.59809			0.032816	0.820227
0.344224	8.42519			0.035156	0.60896
0.227481	4.50213			0.026314	0.711384
0.307172	2.83541			0.019428	9.0585
0.360763	7.81299			0.014319	1.40495
0.247951	1.64129			0.025258	1.26002
0.273737	7.25878			0.020906	0.789915
0.303259	7.61688			0.024838	0.465099
0.273256	0.94576			0.023077	1.2406
0.254404	0.685405			0.017762	0.883393
0.216603	3.96919			0.015386	0.731541
0.33581	9.82602			0.012756	0.625035
0.253061	4.73235			0.011596	0.835032
0.257016	5.39808			0.015711	0.625761
0.249227	5.17449			0.008289	0.718657
0.264415	5.83557			0.012378	14.5607
0.305684	3.87274				0.710795
0.368893	5.21859				0.515054
0.251871	5.5624				0.707112
0.256186	5.64757				0.555064
0.392109	5.68098				0.708386
0.230628	3.42533				0.411994
0.281139	3.73936				0.546714
0.253774	3.72117				14.0068
0.263646	4.80349				0.724817
0.409885	0.286698				0.547047
0.182511	1.89549				0.825157
0.244127	12.6841				0.915295
0.276673	1.62963				2.05531
0.17028	5.39066				0.645925
0.261128	5.80461				1.01991
0.237052	5.30463				0.375914
0.26586	1.29352				0.541011
0.220985	3.84362				0.66667
0.204282	0.993645				0.564488
0.201854	3.70703				0.577584
0.209569	5.14563				0.660731
0.208142	3.75959				0.610096
0.197156	4.62418				0.558129
0.223676	3.32387				0.50076
0.328217	4.83102				14.2583
0.213764	3.6312				0.880522
0.243177	0.252435				0.335765
0.194555	2.81057				9.33135
0.224262	4.05363				0.447473
0.250577	2.43751				0.328411
0.221546	1.31535				0.634399
0.267828	0.556041				0.611086
0.248246	0.541284				0.562521
0.195018	4.73304				0.499097
0.225512	1.24587				0.672777
0.240294	0.360573				0.374589
0.318021	4.17717				0.789688
0.188424	4.71967				14.6565
0.240638	2.5091				0.568835
0.309338	5.23117				0.648676
0.238805	3.74339				0.899396
0.176013	3.95406				1.01618
0.210907	5.75323				0.612298
0.209699	1.47579				14.6958
0.189331	2.95322				0.509065
0.205854	2.8824				0.389139
0.17885	4.47291				0.497474
0.184401	0.338325				0.701194
0.231075	7.62353				0.342681
0.155718	0.62909				0.660922
0.209564	3.26743				0.781931
0.276878	4.20119				0.686508
0.182338	3.03001				0.650275
0.228697	3.76457				0.660463
0.210677	1.20767				0.474869
0.213483	4.02499				8.27177
0.226205	2.70671				0.514307
0.205104	1.66277				0.650337
0.244903	0.298393				0.48741
0.167888	3.27579				0.498388
0.223703	5.1431				0.485267
0.196554	2.41328				0.519539
0.3173	3.10256				0.431278
0.160541	3.1286				0.491158
0.228001	1.86559				0.320379
0.218905	2.84068				0.605571
0.228731	3.82754				0.45982
0.200475	1.44343				0.424952
0.25829	2.14899				0.694955
0.286937	0.501136				0.424689
0.158347	0.454952				0.31659
0.411152	2.31826				1.01074
0.158294	0.425744				8.90559
0.26733	1.74441				0.639089
0.212969	0.247747				0.304484
0.157392	2.18581				0.66853
0.151931	4.66913				0.356437
0.252636	1.68071				0.566573
0.188128	0.283004				0.638614
0.18223	1.73788				0.396166
0.146411	2.14144				0.365786
0.192193	2.99184				0.462273
0.188652	1.35489				0.439263
0.181029	0.29237				0.453063
0.151207	2.90649				0.279768
0.23179	0.627603				0.362612
0.203144	0.173709				0.536017
0.186527	0.325399				0.497154
0.221803	0.666672				0.460605
0.197534	2.26274				0.745516
0.192113	1.40455				0.53151
0.189798	2.97817				0.500558
0.151975	0.190457				0.437994
0.189849	2.12002				0.293929
0.356716	0.193981				0.446584
0.137595	1.6304				0.502102
0.148556	2.07845				0.398952
0.212706	3.05048				0.426598
0.174764	0.545656				0.490834
0.171271	0.545271				0.334874
0.173301	1.27686				0.57255
0.15552	1.8343				0.427392
0.168331	0.160662				0.502558
0.192197	0.682068				0.469089
0.197281	0.162534				0.349407
0.147214	1.20381				0.490122
0.176463	1.12184				0.640121
0.195031	0.558246				0.530783
0.175316	2.74387				0.453988
0.161753	1.95927				0.536758
0.185813	0.12204				0.374497
0.16371	1.37284				0.522143
0.134243	1.34855				1.039
0.21191	1.24321				0.399971
0.138518	1.06468				0.494197
0.147704	1.08644				0.569021
0.131177	0.192676				0.335929
0.182888	0.915822				0.275355
0.16113	0.702476				0.390834
0.21409	0.736419				6.82234
0.152941	1.66102				0.263718
0.161852	0.127018				0.281335
0.212044	0.433959				0.436683
0.200552	0.092729				0.324576
0.129385	1.17878				0.307403
0.143512	1.02248				0.370075
0.194542	0.903161				0.476266
0.148791	0.762453				0.351573
0.122244	0.743872				0.393186
0.149073	0.076605				0.244375
0.144321	0.799058				0.32012
0.148695	0.897332				0.453917
0.130105	0.739098				0.391255
0.142735	0.126725				0.265107
0.186939	0.082637				0.415286
0.124521	0.156812				0.37135
0.126626	0.269355				0.375021
0.129304	0.289511				0.289991
0.148663	0.96101				0.469739
0.132019	2.57316				2.11949
0.182897	0.381898				4.84722
0.125234	0.043845				4.64395
0.145182	0.24988				0.204586
0.144091	0.545625				0.347314
0.112409	0.205883				0.39675
0.243254	0.14122				0.217813
0.113038	0.053734				0.185643
0.15007	0.352518				0.506907
0.117552	0.026739				0.30069
0.148388	0.050997				0.410073
0.140971	0.338667				0.334645
0.135951	0.056995				0.351873
0.163556	0.275633				0.295186
0.10921	0.104222				0.337727
0.203407	0.096522				0.545589
0.175775	0.16457				0.257409
0.182324					0.212088
0.137033					0.32836
0.315634					0.40981
0.112432					0.379053
0.170709					0.249156
0.129697					0.247238
0.165375					0.193731
0.152603					9.12238
0.115396					0.185677
0.103406					0.188339
0.116262					0.17817
0.160004					0.291618
0.130953					0.252295
0.155201					0.18989
0.133896					0.174517
0.104481					0.239875
0.106543					0.389756
0.130883					0.166014
0.152849					0.130852
0.129224					0.204061
0.108766					0.19441
0.108706					0.230542
0.164272					0.19359
0.141183					0.273141
0.111904					0.209714
0.108648					0.320234
0.113974					0.249468
0.128923					0.196918
0.132506					0.235176
0.095396					0.161641
0.097626					0.952107
0.134666					0.195756
0.123638					0.208622
0.108614					0.271954
0.105168					0.191323
0.113921					0.248991
0.120794					0.261673
0.118607					0.22923
0.103814					0.125449
0.10748					8.91848
0.08827					0.152073
0.15526					4.19984
0.143569					0.206427
0.101179					0.19512
0.097344					0.332559
0.106193					0.932256
0.10853					0.130321
0.090133					0.174608
0.094549					0.234168
0.115764					0.241756
0.148056					0.158268
0.080095					0.271197
0.085598					0.184012
0.10143					0.175524
0.078907					3.62251
0.09148					0.154736
0.108305					0.174869
0.145462					0.155908
0.088531					0.182204
0.100037					0.273709
0.093345					0.220364
0.087874					0.265303
0.118266					0.209639
0.091188					0.177182
0.07938					0.256655
0.114128					0.154995
0.091206					0.116428
0.090111					0.177587
0.080688					0.109721
0.107284					0.181194
0.143171					0.172822
0.074749					0.109435
0.09534					0.165593
0.077587					0.170721
0.071488					0.116175
0.078033					0.112096
0.072564					0.173603
0.079837					0.143173
0.082947					2.82983
0.097845					0.856347
0.104501					0.16387
0.080896					0.111721
0.075418					0.132401
0.086993					0.13219
0.08461					0.130041
0.102861					0.093891
0.099116					0.131877
0.071608					0.168961
0.086989					0.152898
0.078279					0.134995
0.102675					0.089933
0.086596					0.131502
0.084292					0.10997
0.077929					0.088901
0.10841					0.090748
0.059684					0.110528
0.116365					0.112985
0.067356					0.123971
0.071336					0.088318
0.067678					0.125334
0.10903					0.08604
0.069589					0.119024
0.067264					0.087969
0.110479					0.085339
0.081069					0.111423
0.079438					0.064916
0.077724					0.059664
0.075939					0.109234
0.073339					0.067746
0.081763					0.07514
0.054558					0.083117
0.079338					0.073337
0.06699					0.053505
0.081064					0.084479
0.055636					0.054622
0.057735					0.054133
0.094051					0.056404
0.068814					0.053346
0.101724					0.042399
0.070893					0.04822
0.063114					0.027965
0.05458					0.025374
0.105438					0.055683
0.056582					0.026788
0.05318					0.0193
0.088176					0.016822
0.053455					0.009601
0.06708					0.009159
0.070272					0.017433
0.065197
0.07122
0.077097
0.083105
0.069885
0.051031
0.09021
0.053524
0.058253
0.107297
0.061953
0.115721
0.05732
0.083084
0.051186
0.047539
0.055382
0.071092
0.041973
0.064538
0.066859
0.051159
0.085464
0.046431
0.059538
0.050865
0.056495
0.047976
0.051326
0.047681
0.074831
0.04973
0.043665
0.052507
0.046173
0.042891
0.053744
0.044459
0.035753
0.075615
0.040434
0.054256
0.038119
0.053841
0.059564
0.043321
0.047697
0.049242
0.045113
0.040638
0.062288
0.046701
0.063409
0.040778
0.044691
0.04335
0.037754
0.046793
0.047797
0.042017
0.042018
0.039158
0.042122
0.037628
0.036974
0.037657
0.032741
0.037573
0.034429
0.039097
0.063115
0.045075
0.031772
0.040823
0.037071
0.0462
0.050074
0.040667
0.032178
0.034001
0.040158
0.025431
0.027659
0.037884
0.027996
0.025674
0.026982
0.029148
0.02653
0.040257
0.03772
0.024799
0.037083
0.031082
0.026094
0.026942
0.029108
0.025903
0.043229
0.026215
0.03084
0.029504
0.023672
0.027403
0.025916
0.022061
0.023289
0.028688
0.027487
0.022395
0.019446
0.023593
0.037853
0.022439
0.025879
0.024249
0.019857
0.0184
0.024785
0.027131
0.024274
0.039593
0.025815
0.026262
0.03245
0.017939
0.025043
0.019731
0.020032
0.021327
0.01884
0.03733
0.019658
0.018642
0.020084
0.015389
0.016607
0.01691
0.019481
0.01655
0.016568
0.014554
0.018736
0.012139
0.016783
0.01443
0.014445
0.015261
0.016338
0.015489
0.014809
0.013245
0.015612
0.011761
0.014125
0.013956
0.016038
0.015845
0.012605
0.012509
0.012857
0.013043
0.011925
0.012621
0.016863
0.010864
0.008736
