# Supplementary material for: Light-gated integrator for highlighting kinase activity in living cells
Source: Nat Commun. 2024 Sep 6;15:7804. doi: 10.1038/s41467-024-51270-4 (PMC11379911; doi:10.1038/s41467-024-51270-4)
Supplement: Supplementary file 11 — Source Data [file 41467_2024_51270_MOESM11_ESM.zip › Source Data - zip/Source data for Supp Fig 4.xlsx]

## Sheet: Sheet1
Supplementary Fig. 4b								Supplementary Fig. 4c										Supplementary Fig. 4d
	Foldchange of total EGFP intensity (fold to -/-)								GR ratio of H2B-EGFP+ cells				Percentage of H2B-EGFP+ cells						GR ratio of H2B-EGFP+ cells				Percentage of H2B-EGFP+ cells
F/I/Light	A-KINACT			A-KINACT (T/A)				F/I/Light	-/-	+/-	-/+	+/+	-/-	+/-	-/+	+/+		F/I/Light	-/-	+/-	-/+	+/+	-/-	+/-	-/+	+/+
-/-	0.937296	1.27523	0.787474	1.11582	0.88712	0.997057			0.082375	0.04047	0.228669	1.54094	0.3	1	4.2	15.7			0.920763	0.34964	0.435366	0.322784	0.7	0.6	3.5	2.9
+/-	1.93265	2.05464	1.55714	0.49613	0.458607	0.574567			0.0635	2.62767	0.930336	0.92734	1.6	0.9	5.2	8.4			0.222272	0.346351	0.198009	0.346735	0.8	0.5	3.3	4.8
-/+	17.7894	22.0028	16.1433	9.14984	8.79542	7.39797			0.509422	0.01278	1.0062	1.17354	0.4	0.8	4.1	10			0.095279	0.078738	0.570618	0.374357	1.4	0.5	3.3	3.8
+/+	86.105	51.1091	57.8351	7.19454	9.43871	8.58128			0.050336	0.022767	1.73558	0.314298							0.246291	0.020722	0.565109	0.074401
									0.443354	0.189989	0.457735	2.0025							0.272324	0.255368	0.482154	0.200402
									0.484736	0.139973	0.23168	1.6434							0.157924	0.058611	0.286332	1.83583
									0.158757	0.103227	2.17782	0.277012							3.37347	0.097989	0.340578	1.9718
									0.043277	0.37935	0.35682	0.983733							2.88463	0.176233	1.15088	1.34786
									0.06193	0.402495	0.143998	1.45114							0.785887	0.095604	0.708543	0.133664
									0.149126	1.74035	0.145016	0.565395							2.5715	0.081095	0.715547	1.37128
									0.114137	0.076765	0.162572	1.79838							2.83678	0.057205	1.02944	0.164749
									0.018611	0.091214	0.196439	0.455058							1.61636	0.271961	0.770709	1.52733
									0.101625	0.049675	0.103558	0.295201							2.63396	1.17512	1.00325	1.29922
									0.68144	0.053031	0.168909	0.13952							2.49144	0.118162	0.112331	0.209678
									0.506129	0.069647	0.632771	0.12717							1.2811	0.153072	0.109967	1.45779
									0.339097	0.040747	0.268919	0.289787							0.955159	0.134751	0.104409	0.436109
									0.413944	0.047601	0.270823	0.561532							3.87157	0.177121	0.524491	0.435311
									0.080956	0.058286	0.272997	0.259675							0.835355	0.050496	0.711646	0.389202
									0.086265	0.047263	0.350917	0.27125							0.890084	0.065939	0.274462	0.333891
									0.033011	3.04851	0.333572	0.529755							2.90508	0.063204	2.6286	0.303518
									0.117071	3.20826	0.845714	0.103722							1.85246	0.192907	0.776898	1.443
									2.65297	0.116572	0.223579	0.121995							2.53421	0.22996	0.746855	0.383435
									0.642999	0.133794	1.00114	0.857364							0.177936	0.183713	0.075798	0.287393
									0.647499	0.149743	0.192079	1.03044							3.96285	0.068425	0.571723	0.230141
									0.127594	0.174805	0.101963	0.223602							0.151334	1.29662	0.737997	0.225863
									1.95655	0.18805	0.169816	0.990073							3.2779	0.102786	0.491203	0.174244
									2.08739	0.106753	0.108109	0.248009							1.41875	0.20533	1.00762	0.03345
									1.76903	0.127011	0.185535	0.691025							2.91196	0.762953	0.1367	0.129966
									1.98139	0.332811	0.189261	1.10963							2.77806	0.22892	0.110141	0.031352
									0.036121	0.04514	0.579967	1.75372							0.291819	0.214529	0.397542	0.027879
									0.702078	0.121876	0.457591	0.499872							1.33715	0.190672	0.265325	0.170741
									0.165064	0.285251	0.202327	0.079464							3.38683	0.982123	0.273006	0.172511
									0.194781	0.395774	0.226498	1.02063							3.07261	0.818612	0.059205	0.161165
									0.218191	3.58513	0.337406	0.888092							1.76152	0.025912	0.882077	0.301984
									0.273672	0.051231	0.300194	0.16481							0.319213	0.038333	1.04836	0.380921
									2.10219	4.22261	0.203359	0.267197							2.53187	0.16456	0.854475	0.338701
									2.18195	4.2105	0.202526	0.258981							0.365634	0.174241	0.94726	0.332477
									2.22546	0.178336	0.332315	0.444676							0.113038	0.105853	0.382379	0.740478
									2.48529	0.189641	0.175312	0.577303							0.06489	0.245064	0.398934	0.300515
									2.27306	0.024848	0.26449	0.207734							0.079146	0.231339	1.2183	0.808658
									2.72686	0.188744	0.295122	0.619436							0.081962	0.032436	0.130675	0.340331
									1.72013	0.138636	0.671593	0.124657							0.046033	1.96367	0.819991	0.730731
									2.52258	0.051571	1.5826	0.929076							1.28366	0.086076	0.274535	0.40684
									2.44417	0.043697	1.67847	0.251347							0.067527	0.089506	0.218605	0.511442
									2.76961	0.278275	2.02638	0.491728							0.068273	0.253481	0.309269	0.376214
									2.8549	0.143563	0.564872	0.685751							0.062306	1.47418	0.175333	0.485167
									2.5296	0.039719	0.291824	0.474289							0.06083	0.568249	0.240674	0.388231
									2.28293	0.062489	0.884881	0.726242							0.054	2.69166	0.234734	0.355361
									2.58436	0.136782	1.65489	0.980574							0.100442	0.043998	1.07226	0.559028
									2.47189	0.326324	1.40996	0.271504							2.99995	0.375272	0.827877	0.374352
									2.78352	0.363166	0.308577	1.48036							2.14097	0.3085	0.322235	0.121628
									2.46243	1.76038	0.597505	0.18236							0.630232	0.179267	0.146818	0.212493
									2.58702	0.176924	1.13727	0.204786							1.91918	0.147345	0.096806	1.04622
									2.97677	0.351455	0.364805	0.525277							0.183221	0.063484	0.081345	2.44269
									2.76236	2.87953	1.05715	0.466601							0.020405	0.058465	1.15548	0.761153
									2.5211	0.150042	1.32269	0.175733							0.749553	0.061877	0.391487	0.064295
									1.18749	0.034412	1.02409	0.188918							0.558255	0.088454	0.469131	0.053352
									2.66439	0.173704	0.255046	0.945967							0.429492	0.060707	0.290082	0.543986
									2.79696	0.038675	0.161513	0.982562							1.95943	0.041364	0.252686	1.03995
									2.61804	0.159983	0.355511	1.02659							2.4657	0.049381	0.29451	0.46708
									2.59855	0.050638	0.181474	0.278281							2.56592	0.710873	0.316971	0.750716
									2.62945	0.043153	0.210275	1.81769							0.615229	0.367192	0.285765	0.792488
									2.69323	0.312485	0.20638	0.398829							2.75449	0.195878	0.1437	0.174891
									2.68304	0.348711	0.179859	0.284685							0.199922	0.035269	0.11333	0.11445
									0.876966	0.058432	0.106625	1.0912							1.94228	0.092941	0.944941	0.221257
									2.7135	0.050205	0.24294	0.803257							0.201435	0.051322	1.02138	0.643544
									2.56587	0.164488	0.288251	0.403028							0.237987	0.193824	0.514667	0.574158
									2.82762	0.028822	0.500448	0.479244							0.187995		0.555542	0.826612
									2.55468	0.039156	0.871822	0.906773							0.611144		0.316642	0.263982
									0.91464	0.131188	0.123771	0.719725							4.12845		0.274898	0.308036
									2.72947	0.075747	0.365518	0.861208							4.33193		0.262094	0.726992
									2.46439	0.125675	0.138191	0.758185							1.57509		0.209672	0.751281
									1.03587	0.045564	0.158211	1.01433							3.24786		0.21239	1.07565
									2.75386	0.144995	6.99005	0.276618							0.225002		0.263903	0.781635
									2.93205	1.3149	0.523738	0.391049							4.06247		0.216456	0.740178
									2.76694	0.34046	0.521268	0.417624							3.71772		0.533579	0.042812
									2.68851	0.346183	0.699939	1.79821							1.69366		0.408488	0.677493
									2.12051	0.093928	0.567705	2.21672							0.443145		0.653527	0.343187
									0.921368	0.243124	0.459896	0.351763							4.21525		0.530048	0.348716
									2.56045	1.55478	0.450724	0.908917							1.31024		0.382713	0.149548
									2.09763	0.220578	0.47281	1.68353							4.2057		0.764362	0.342989
									2.8762	0.147163	0.588634	0.068548							0.543131		0.639707	0.159013
									2.16924	0.39312	0.372718	2.38342							3.20957		0.898938	0.216839
									2.77987	0.101129	0.135627	0.766918							0.109617		0.451423	0.293391
									2.2849	0.107985	0.597814	2.20223							2.07445		0.38276	0.251904
									2.71449	0.116775	0.115701	0.231509							0.334831		0.421975	0.394
									2.17176	0.113095	0.374155	0.31898							2.97396		0.37538	0.406355
									2.25589	0.028343	0.229817	0.736502							4.45187		0.391382	0.429279
									2.34852	0.034833	1.01583	1.20962							0.416226		0.433187	0.178387
									1.87463	0.03666	1.01477	1.23375							2.62235		0.441029	0.143538
									2.16538	0.026079	0.376219	1.04443							0.141823		0.377498	0.413333
									1.63899	0.115326	0.342787	1.01939							0.128515		2.18355	0.780569
									2.66065	0.052467	0.37863	1.25872							5.0889		1.72567	1.50583
									0.342846	0.262431	0.205153	2.51862							0.334959		0.90965	0.160727
									2.84774	0.152294	0.263042	2.56896							3.42121		1.57422	0.165253
									1.6344	0.019902	0.313641	0.133598							4.05125		1.21146	1.39779
									2.09109	0.03611	0.428212	2.56785							4.87841		0.312206	0.632162
									2.45238	1.81877	0.223588	0.506041							3.60327		0.250363	0.637407
									2.0732	0.857224	0.241094	0.160996							4.50882		0.196809	0.743207
									2.09702	1.75258	0.295758	1.51049							4.69709		0.212502	0.314181
									0.915384	0.016001	0.707453	0.149984							0.526427		0.174084	0.085073
									1.92319	0.161593	0.625596	0.212958							3.06486		0.514317	0.546568
									1.64477	0.138311	0.753481	0.228009							3.58137		0.414761	0.537997
									2.35253	0.149478	0.127306	0.188291							4.30103		0.503623	0.26672
									2.09893	1.86684	0.08972	0.183006							4.464		0.24143	0.582575
									1.86661	0.110723	0.946226	0.442653							3.64085		0.244667	0.160962
									2.08858	0.065675	1.02821	0.488356							0.816104		0.315067	0.160123
									1.86418	0.065964	1.10932	0.477557							3.64648		0.104915	0.21884
									2.09454	0.049025	1.36088	0.404282							3.3843		0.398801	0.209778
									2.47229	0.131896	0.533031	0.182461							0.518145		0.085829	0.217606
									1.96836	0.06732	0.31083	0.969702							3.11194		0.422172	0.212601
									1.9703	0.034743	0.205856	0.513716							2.82604		0.348913	0.159694
									0.047432	0.093997	0.365258	0.298112							0.86204		0.299285	0.136619
									0.052125	0.181337	0.473425	0.098875							2.67234		0.036802	0.146606
									0.031272	1.25112	0.474412	0.348129							2.51531		0.060413	0.115197
									0.070508	1.56389	0.430215	0.679569							0.424909		0.142246	0.156335
									0.044863	1.51468	0.60423	0.647466							0.259351		0.137663	0.150062
									0.449557	1.72373	0.489519	0.109475							0.091288		0.163224	3.23161
									0.096534	1.59619	0.418118	0.091423							0.143779		0.178273	4.3002
									0.065183	0.051452	0.126513	3.61579							2.93648		0.337345	3.83961
									0.08063	0.098145	0.350564	0.86751							0.334306		0.081263	0.571812
									0.152459	1.27522	0.172484	1.44626							0.326019		2.62333	0.589959
									0.123013	0.066394	0.242197	3.38939							0.407562		1.73612	0.30511
									0.479244	0.508034	0.360484	0.144496							0.046957		1.66943	0.445294
									0.40985	0.80661	0.345861	1.85875							0.049943		2.13499	0.487949
									0.403014	0.842029	0.225026	1.87878							0.243177		1.90321	0.462155
									0.121037	0.014814	0.199695	1.69032							0.28381		2.05472	0.153691
									0.10618	0.025897	0.33915	1.05708							2.85345		1.20737	0.212294
									0.082411	0.032538	0.284144	1.35118							2.76485		1.25242	0.448946
									0.091428	0.253928	0.349248	0.962919							0.066141		0.194647	0.424449
									0.3307	0.279773	0.422808	0.696353							0.081965		0.21143	0.530651
									0.027404	0.358581	0.566246	0.723499							0.067536		0.422442	0.083711
									0.074341	0.410176	0.457891	0.697151							0.077287		0.564454	0.067141
									0.070736	0.1048	0.776396	0.499211									0.148247	0.10386
									0.109647	2.61593	0.40852	0.255732									0.584525	0.085486
									0.179168	0.07482	0.748669	0.28944									4.88362	0.087865
									0.197874	0.096291	0.636456	1.07875									0.277431	0.246491
									0.039576	0.442561	1.12992	0.242237									0.98182	0.378675
									0.030986	0.554529	0.242231	0.225475									0.31454	0.167291
									0.02874	0.297307	0.287123	0.196381									1.53092	0.607694
									2.22454	0.021107	1.03351	0.231795									1.23568	0.727221
									0.215759	0.020091	0.425738	0.294983									1.40324	0.126864
									0.198719	0.083925	0.273961	0.223616									0.458448	0.138538
										3.77784	0.677351	1.08105									0.260606	0.269153
										0.119071	0.24477	0.470985									0.373005	0.366318
										0.029075	0.835152	0.463085									1.21524	0.040952
										0.097692	0.251479	0.876889									0.414908	0.663558
										0.10413	0.22997	0.747055									1.40309	0.493473
										0.195953	0.732836	0.511718									0.536215	0.692119
										0.163666	0.637002	0.908194									0.129287	0.037792
										0.067172	0.703196	0.854625									0.165043	0.438269
										0.017676	0.733692	0.514616									0.231268	0.13509
										1.77576	0.203666	0.995394									0.235302	0.173083
										0.091767	0.47815	0.559607									0.594343	0.042536
										0.090238	0.617644	0.411163									0.222522	0.630975
										0.159311	0.115602	0.293									0.861734	0.644678
										0.077089	0.439633	0.308957									1.35205	0.480264
										2.78457	0.672677	0.459369									0.607891	0.493479
										3.20932	0.327445	0.850703									0.621029	1.0279
										0.031276	0.67208	0.598041									1.28741	0.371445
										0.073419	0.770682	0.547466									0.531492	0.370812
										0.04256	0.510203	0.80837									0.473686	0.365987
										0.032726	0.791443	0.602346									0.293975	0.072512
										0.080628	0.997023	0.583825									0.467551	0.152177
										0.111959	0.933292	1.74979									0.606965	0.347811
										0.499145	0.745519	1.12948									0.510237	0.358966
										0.08338	0.382932	1.20301									0.279372	0.313368
										0.096701	0.170409	5.5146									0.625558	0.124311
										0.594647	0.053218	0.110783									5.88685	0.151083
										0.662447	0.739457	3.69097									5.25844	0.124165
										0.255055	0.242499	3.20753									4.6946	0.224988
										0.29394	0.253157	0.611833									0.558184	0.309078
										0.36757	0.19599	0.876388									0.380505	0.102728
										0.298181	0.224646	1.312									0.817368	0.099228
										2.05111	0.747816	0.958139									0.715863	0.222941
										0.104984	0.524113	1.0337									0.992042	0.27053
										0.108809	0.370535	0.198987									0.383375	0.721552
										0.945393	0.487701	1.0536									0.269338	0.263052
										0.850271	0.078063	0.586464									0.193532	0.161482
										0.150689	0.565047	0.543847									0.190149	0.339424
										1.27608	0.599843	0.553706									0.054601	0.248858
										0.184189	0.268132	0.615307									0.040036	0.128329
										0.180092	0.408602	0.330215									2.563	0.147458
											0.610252	4.3967									0.500856	0.055661
											0.167965	5.09925									0.515103	0.065756
											0.785225	1.59797									0.441398	0.135031
											0.272985	3.25646									0.503738	0.171353
											0.10432	1.75228									2.51621	0.301929
											0.518449	2.83921									0.300937	0.214466
											0.861353	1.11873									0.217551	0.215001
											0.525104	0.557567									0.290225	0.149708
											0.396805	1.5199									0.296633	0.181435
											0.289501	1.38949									0.482057	0.173172
											1.22535	0.395902									0.47127	0.547385
											0.702145	1.12273									0.487417	0.129285
											0.484817	0.175547									0.12884	1.3478
											0.376888	0.495823									0.109802	0.838068
											0.473184	0.669381									0.381775	0.572261
											0.473124	2.26459									0.70614	0.52686
											0.451257	0.908902									0.849156	1.18357
											0.348989	0.762904									0.383072	1.31889
											0.587537	1.81887									0.407549	0.53528
											0.345031	1.66718									0.836082	0.204633
											1.66073	0.970828									0.476868	0.265442
											1.22689	0.878986									0.265057	0.265129
											0.042575	1.73844									0.282383	0.250251
											0.045919	0.965907									0.589521	0.19976
											0.419424	1.19586									0.491461	0.296411
											0.275848	0.688337									0.506224	0.378149
											0.555906	1.02901									0.514929	0.299579
											0.332857	0.943189									0.468674	0.027931
											0.295752	0.472687									0.38261	0.27666
											0.280075	0.295391									0.528468	0.212706
											0.33701	0.313207									0.662393	0.170259
											0.258914	1.84537									0.598515	0.164373
											0.282891	0.708809									0.402761	0.137244
											0.2106	0.842141									0.371809	0.171072
											0.20209	0.848424									0.510827	0.162129
											0.120532	0.436149									0.484403	0.141552
											0.121174	0.557776									0.714335	0.055727
											0.417761	0.13939									0.600011	0.133685
											0.251983	0.71503									0.62247	0.141295
											0.544093	0.753272									1.3453	0.243391
											0.538175	2.13788									0.995747	0.149396
											0.581733	3.98256									1.15204	0.25992
											0.407177	1.87175									0.074014	0.374438
											0.469122	2.03696									0.140987	0.200369
											0.389903	1.76617									0.563148	0.187495
											0.236192	2.41995									0.54173	0.220825
											0.260395	2.90121									0.5876	0.296963
											0.291958	2.36733									0.512815	0.388199
											0.116017	0.104612									0.527936	0.54785
											0.067336	0.050844									0.110262	0.432943
											0.54666	0.10914									0.150704	0.55108
											0.576856	0.117227									0.152696	1.69569
											0.504452	0.093764									0.117237	0.379614
											0.481633	0.917879									0.162011	1.58485
											0.731144	0.788873									0.215361	0.506583
											0.491767	1.14602									0.450329	1.36765
											0.543532	1.32623									0.206212	0.132368
											0.43362	0.365565									0.137937	0.276795
											0.236868	1.32282									0.214241	0.264783
											0.253073	0.95666									0.07093	0.34134
											0.551721	0.640449									0.074217	0.372987
											0.240585	0.237586									0.119792	0.478879
											0.205949	0.287669									0.392172	0.448251
											0.426431	0.244354									0.353613	0.439948
											0.887368	1.98656									0.30274	0.067357
											0.35022	1.75249									0.08239	0.542117
											0.249902	1.99405									0.146771	0.323311
											0.313256	1.8068									0.934019	1.92067
											0.201079	0.496243									0.931567	0.933412
											0.215622	0.609775									0.83356	0.665709
											1.32703	0.639255									1.05613	1.93276
											0.239948	0.35213									1.08993	0.911416
											1.25621	0.649971									1.76656	1.20499
											0.40529	0.394325									1.58181	0.171783
											0.430018	0.346364									1.47555	0.208096
											0.602754	2.20697									0.262658	0.390098
											0.215684	0.634363									0.954853	0.331388
											0.159966	0.792563									0.169521	0.352194
											0.264821	1.03553									0.138136	0.100554
											0.318393	0.393476									0.139132	0.160161
											0.660283	1.62456									0.269344	0.072537
											0.142326	2.73904									0.519607	0.118558
											0.268105	0.432652									0.358822	0.253226
											0.18967	3.23998									0.076243	0.458731
											0.155937	3.66094									0.11586	0.419773
											0.197074	3.73046									0.713715	0.326625
											0.631256	1.1426									0.583106	0.406914
											0.206939	0.61036									1.16097	0.465278
											0.23283	0.380926									0.595883	0.209647
											0.254781	0.785639									0.564435	0.237351
											0.527691	0.601265									0.388241	0.29304
											3.94823	1.51031									0.284806	0.235057
											1.30532	1.98955									0.324534	0.266472
											2.23959	1.58265									0.245812	0.099289
											1.46546	2.13665									0.233327	0.21664
											3.71056	0.536112									0.3641	0.376705
											3.662	0.130096									0.323713	0.226922
											0.581107	0.623855									0.169112	0.127053
											3.56849	2.30956									0.188334	0.663199
											0.424634	0.328986									0.245928	0.738604
											2.84047	0.278001									0.239538	0.88934
											2.0049	0.399042									0.248013	0.667517
											1.67917	3.19497									0.147976	0.631548
											3.15583	1.27657									0.174806	0.706827
											2.28463	0.311924									0.253219	0.213307
											1.6468	1.02492									0.343545	0.241091
											1.00736	1.20943									0.700735	0.236817
											2.46277	0.975653									0.215867	0.268135
											0.176133	1.24267									0.289695	0.254378
											1.74309	1.35318									1.10314	0.068015
											0.115937	0.44371									1.13762	2.73351
											0.218087	1.1202									0.380417	0.138316
											0.43571	0.852688									0.553088	0.302186
											0.292703	0.863644									0.519642	0.038731
											0.172967	1.21358									0.56703	0.040804
											0.17519	1.32246									0.222352	0.286527
											0.239269	1.3169									0.333644	0.447586
											0.348043	1.0328									0.302469	0.539228
											0.167282	0.984677									0.330774	0.615269
											0.322293	1.0031									0.211485	0.14741
											0.309258	1.04765									0.142393	0.042194
											0.235214	1.16195									0.139202	0.04772
											0.185161	0.342482									0.414853	0.233191
											0.204989	1.78083									0.39739	0.326641
											0.263301	0.484775									0.539761	0.29783
											0.182364	1.79298									0.49422	0.497979
											0.370193	1.56125									0.239692	0.491185
											0.859845	0.568155									0.314826	0.458471
											0.212404	0.494348									0.236521	0.452052
											0.584556	0.335461									0.270227	0.386365
											0.343289	1.52385									0.976858	0.382071
											0.381285	0.659819									0.628871	0.644502
											0.472159	0.582827									0.847676	0.289964
											0.371236	0.660417									1.03193	0.293764
											0.434288	0.086127									0.360941	0.388494
											0.746164	0.603451									0.178371	0.291853
											0.51071	0.594836									0.162635	0.297034
											0.338319	0.547324									0.470577	0.306381
											0.459686	0.816009									0.419891	0.302204
											0.073683	0.060779									0.114121	0.545768
											0.314626	0.503085									0.091591	0.573247
											0.308334	0.234862									0.372663	0.359217
											0.078445	0.663079									0.40043	0.390483
											0.285235	1.51908									0.101939	0.174224
											0.302754	0.44644									0.219509	0.599822
											0.623065	1.85757									0.382108	0.501818
											0.563562	0.325412									0.641924	2.25247
											0.529573	0.512982									0.315891	1.58683
											0.084893	0.45956									0.258968	0.843789
											0.42235	0.515206									0.216096	1.01796
											0.468891	0.411886									0.230263	0.514001
											0.052631	0.345223									0.19575	0.522523
											0.070679	1.12877									0.197822	0.470133
											0.062126	1.22452									0.153176	0.441232
											0.339859	1.86709									0.16446	0.502884
											0.424228	1.5587									0.169566	0.482784
											0.116042	1.10536									0.575687	0.522898
											0.355301	0.773059									0.479808	0.440866
											0.227912	0.443779									0.128652	0.105906
											0.186127	1.21575									0.139785	0.269363
											0.233069	1.90708									0.221592	0.24275
											0.186422	0.460139									0.16266	0.085496
											0.314992	0.390046									0.141729	0.139454
											0.358875	0.313501									0.776722	0.055169
											0.357516	0.52538									1.00863	0.145917
											0.233424	0.440087									0.359019	0.320343
											0.047632	0.539039									0.716113	0.434534
											0.253607	0.314343									0.566277	0.12181
											0.19785	0.336573									0.549196	0.194011
											0.321281	0.301097									0.602256	0.157263
											0.386215	0.467553									1.06991	0.102894
											0.346787	1.34433									2.12944	0.094909
											0.175568	2.57721									1.36561	0.706412
											0.365302	2.38786									1.77332	0.730263
											0.257621	0.670079									1.69688	0.735553
											0.379418	0.501393									1.73305	0.19797
											0.484101	0.267101									0.304822	0.153877
											0.388301	2.7329									0.162989	0.206613
											0.147907	0.444917									0.180534	0.247955
											0.319644	1.37838									0.816305	0.213829
											0.271908	0.398624									0.228944	0.168968
											0.381865	0.560879									0.791622	0.162766
											0.274149	0.548911									0.23422	0.168645
											0.254894	0.688924									0.765342	0.200215
											0.162934	0.680566									0.756409	0.165766
											0.091059	0.36881									0.283724	0.278269
											0.216269	0.443472									0.41698	0.22064
											0.395643	0.354988									0.437184	0.301061
											0.42454	0.548728									0.333685	0.28272
											0.431506	0.409574									0.727661	0.308227
											0.882444	0.295351									0.715294	0.164675
											0.929352	0.789408									0.639361	0.274345
											0.516874	0.844025									0.691641	0.106443
											0.145574	0.703886									0.28151	0.072067
											0.183825	0.219865									0.324284	0.086397
											0.446642	0.243307									0.449064	0.052909
											0.125596	0.974202									0.392113	0.054212
											0.157046	0.991531									0.830481	0.27993
											0.646812	0.905722									0.939078	0.289941
											0.19179	0.793017									0.404131	0.251806
											0.543415	0.544657									0.989013	0.245986
											0.214207	0.505096									0.317529	0.220792
											1.87079	0.190647									0.28182	0.226241
											1.806	0.481642									0.304505	0.078111
											1.00268	1.27605									0.515379	0.110358
											0.874905	0.776473									0.620231	0.21198
											0.53225	0.354174									0.693139	0.118337
											0.447219	1.12629									0.353339	0.390479
											0.829331	0.87992									0.684016	0.242309
											0.780104	0.950782									0.71754	0.096089
											0.242816	0.869784									0.616572	0.161303
											0.251868	1.68352									0.682234	0.410243
											0.294964	0.920269									0.62029	0.500351
											0.288312	1.71939									0.788995	0.351031
											0.187585	0.822934									0.786424	1.79303
											0.374941	0.910877									0.330886	0.160704
											0.471087	1.85502									0.277883	1.90528
											0.411074	0.130496									0.239986	1.42768
											0.176844	0.388885									0.216359	0.720178
											0.196658	0.243908									0.180517	0.276417
											0.159517	0.18232									0.080782	0.259373
											0.229416	0.220653									0.074469	0.126319
											0.206128	0.195893									0.096459	0.213491
											0.176776	1.0178									0.363339	1.56543
											0.330342	0.251818									0.432599	0.808542
											0.296023	0.114276									0.364484	0.356274
											0.099451	0.876084									0.277728	0.321356
											0.079272	1.01547									0.189107	0.296608
											1.26061	0.20357									1.39369	0.861735
											0.86756	0.216796									0.880769	0.313071
											2.09857	0.87379									0.475268	0.344392
											1.30075	1.21465									0.377547	0.497807
											1.95165	1.11922									0.499594	0.323605
											1.11414	1.70885									0.517222	0.24656
											0.354872	0.86364									0.441188	0.394042
											1.06668	0.547149									0.495029	0.512
											0.325492	3.2523									0.276929	0.317607
											0.145195	2.27553									0.367758	0.10947
											0.355865	1.14203									0.346078	0.375711
											0.676143	0.976405									0.3548	0.190327
											1.04933	2.44582									0.231083	2.38038
											0.666427	0.938692									0.249326	0.620244
											0.995032	0.48486									0.222785	0.559128
											2.60824	0.843272									0.232128	0.541239
											0.852138	0.299216									0.224218	0.618157
											2.02051	1.1405									0.118214	0.551693
											0.244095	0.153669									0.177596	0.529205
											0.183034	0.361551									0.149687	0.546591
											0.337854	0.208193									0.959375	0.06223
											0.2671	0.73827									0.234224	0.571461
											0.256247	1.06858									0.18692	0.560303
											0.256644	0.967464									0.199327	0.695825
											0.3683	0.145479									0.291497	0.721987
											0.43578	0.102988									0.274866	0.066095
											0.096764	1.31157									0.071499	0.088385
											0.123116	1.37694									0.088033	0.187479
											0.140917	0.160239									0.436078	0.109542
											0.362561	1.60196									0.327402	0.112012
											0.232623	1.02212									0.03929	0.337425
											0.282785	1.04855										0.343031
											0.198499	0.629656										0.090016
											0.419947	1.54545										0.419498
											0.156002	1.66172										0.545666
											0.270606	0.628068										0.398975
											0.276617	0.161015										0.397957
											0.267996	0.743628										0.64805
											0.05554	0.882712										0.179732
											0.059963	0.591587										0.658513
											0.153559	0.569624										0.237283
											0.161429	0.62812
											0.062427	0.499919
											0.176923	0.764594
											0.448197	0.454222
											0.38169	0.86136
											0.401948	0.5316
											0.417489	0.48446
											0.393675	0.990462
											0.228154	0.600776
											0.305399	0.975231
											0.270922	0.872745
											0.287195	1.34344
											0.241428	0.389617
											0.23369	1.25099
											0.691936	1.05872
											0.373922	1.36461
											0.424093	1.12099
											0.326452	0.325965
											0.312093	1.23753
											0.168169	1.007
											0.087678	1.79361
											0.132066	1.0931
											0.161457	1.08897
											0.229791	0.333967
											0.229567	2.55842
											0.210364	0.322217
											0.921231	0.311478
											0.341396	0.724072
											0.347708	0.817043
											0.047124	0.997827
											0.115809	0.507994
											0.348591	2.47478
											0.284318	2.02537
											0.263085	0.413832
											0.38517	1.25262
											0.315261	0.423947
											0.259284	1.36663
											0.204947	1.51473
											0.260108	1.33599
											0.390292	0.492947
											0.48909	0.384475
											0.594187	0.595698
											0.304697	0.526068
											1.16322	0.820493
											1.7938	0.592608
											3.17102	0.216758
											2.93782	0.707054
											0.159679	0.12755
											0.990076	0.106339
											0.2948	1.10843
											0.485734	0.199588
											0.504822	0.210435
											0.803216	1.46423
											0.549968	0.086224
											0.11854	0.492721
											0.167528	0.0944
											0.171414	1.29649
											0.301077	0.097097
											1.25857	0.320085
											0.477879	1.23881
											0.504557	0.350149
											0.462832	0.334401
											1.4491	0.183395
											0.144717	0.206353
											0.088653	0.60606
											0.665557	0.47108
											0.314595	0.084677
											0.453946	0.636605
											0.279023	0.511161
											0.295957	0.227882
											0.329368	0.401589
											0.352896	0.159603
											1.62443	0.116464
											1.58988	0.074261
											1.22299	1.29085
											1.23076	1.03704
											0.35282	0.185238
											0.530214	1.7673
											1.41343	0.153428
											0.593804	1.5529
											1.07969	1.56302
											1.43329	0.569639
											0.55329	0.78239
											0.418429	0.316422
											1.22823	0.489366
											0.303729	0.340464
											1.17929	0.248981
											0.204659	1.2774
											0.299934	1.10329
											0.051893	0.287261
											0.295975	0.497904
											0.266191	0.949956
											0.08347	0.247548
											0.37861	0.519791
											1.55129	0.19162
											1.71843	0.841737
											0.421123	1.27989
											0.354773	1.15525
											0.4785	0.233758
											0.189466	2.25639
											0.480359	2.02668
											0.470517	1.28696
											0.432694	1.01584
											0.41935	1.32287
											0.409662	1.25437
											0.424133	0.772661
											0.395948	1.0051
											0.429646	0.615929
											0.540045	0.501098
											0.481269	2.38438
											0.57804	0.827393
											0.476874	0.648646
											0.483233	2.2852
											0.426222	0.883246
											0.411868	2.04705
											0.308266	0.22715
											0.404544	0.09883
											0.38937	0.872888
											0.905585	0.154681
											0.055449	0.339438
											0.060614	0.249503
											0.057532	0.341009
											0.052214	0.255908
											0.087148	0.184072
											0.13663	0.21143
											0.228656	0.095508
											0.350443	0.456062
											0.41048	0.094687
											0.060059	0.324309
											0.181426	0.629817
											0.45203	0.378038
											0.856548	0.29383
											0.356373	0.243778
											1.41399	1.67983
											0.844968	0.249577
											0.963759	0.245883
											0.255375	1.60232
											0.38059	0.327009
											0.333155	0.292812
											0.286743	1.62277
											0.30013	0.321816
											0.333518	0.364129
											0.311581	1.74788
											0.268712	2.62723
											0.421798	2.56091
											0.25021	1.94287
											0.577565	2.10095
											0.086685	1.98817
											0.056639	2.51473
											0.208086	1.45079
											0.167557	0.076489
											0.166763	1.49547
											0.557819	1.5209
											0.910094	0.867738
											2.75234	1.25854
											2.30759	0.985479
											0.507076	0.706766
											1.45419	0.523771
											1.49388	0.514356
											0.118058	0.416286
											0.105173	0.726133
											0.179829	0.814348
											0.347368	0.728121
											0.448562	1.30398
											0.529284	0.391862
											0.761654	0.667287
											0.802246	0.284446
											0.187848	0.812182
											0.397393	1.57593
											0.465933	0.642419
											0.05392	0.367299
											0.569172	0.733752
											0.58566	0.057413
											0.473182	0.663324
											0.60166	0.49673
											0.698906	1.11254
											0.262711	0.761081
											0.239205	2.73198
											0.35881	3.24955
											0.368364	0.071039
											0.488255	2.12026
											0.401104	0.917995
											0.460384	0.799045
											0.428723	2.11535
											0.361675	0.712687
											1.64795	1.19362
											1.99894	1.22004
											1.37712	1.52152
											2.25189	1.39619
											0.030266	0.111031
											0.682561	3.23421
											0.578087	2.19435
											0.662609	0.484389
											3.5693	2.38836
											0.155299	2.74859
											0.189198	0.070454
											0.301515	1.12493
											0.559612	0.614606
											0.425377	0.31811
											0.552499	0.414219
											0.451341	0.463594
											0.344715	0.410124
											1.4226	0.471625
											0.386257	0.571784
											0.610302	0.599441
											0.509711	0.64742
											0.361921	0.382725
											0.164315	0.468779
											0.154701	0.139176
											0.277049	0.38102
											0.217844	0.215065
											0.227403	0.142483
											0.26673	0.187557
											0.219117	0.125614
											0.210123	0.280205
											0.367759	1.50499
											0.47106	1.65038
											0.485924	1.01767
											0.371517	0.485956
											0.351581	0.7343
											0.3519	0.109832
											0.319612	0.256135
											0.292903	0.25881
											1.01719	0.361642
											0.168656	1.50193
											0.105883	0.226222
											0.158047	0.19684
											0.513022	1.56809
											0.494604	0.80442
											0.563933	1.7125
											0.799607	1.4399
											0.562425	0.937763
											0.521755	0.840217
											0.514811	1.42023
											0.51879	0.806336
											0.56445	0.196423
											0.499917	0.597889
											0.229174	1.01965
											0.478518	0.976323
											0.491413	0.196419
											0.235555	0.256971
											0.474889	0.251645
											0.385786	0.093157
											0.421302	0.579047
											0.390595	0.499684
											0.340621	0.382726
											0.356024	0.577217
											0.338225	0.693791
											0.315983	0.766339
											0.288883	0.75724
											0.464955	0.52207
											0.342413	0.463345
											0.249888	0.388861
											0.648833	0.348004
											0.099224	0.352297
											0.316413	0.327428
											0.255215	0.047753
											0.177517	0.339672
											0.086672	0.58401
											0.148385	0.597308
											0.150231	0.574412
											0.1187	0.954097
											0.105877	0.794523
											0.398231	0.709232
											0.393967	1.06846
											0.192979	2.02622
											1.09065	0.366789
											0.087948	0.381292
											0.065242	0.610001
											0.077545	0.58873
											0.024643	1.61202
											1.15989	0.728308
											1.07524	0.552062
											1.25706	0.250891
											0.463613	1.52183
											0.401527	1.487
											0.450875	1.6828
											0.112798	0.269936
											0.0501	1.04583
											0.187554	0.462573
											0.189037	0.279115
											0.230296	0.421869
											0.110815	1.21157
											1.08554	0.408718
											0.3397	0.433844
											0.406676	0.53036
											0.359109	0.369765
											0.25354	0.567656
											0.166389	0.22973
											0.2425	1.03358
											0.324722	0.134328
											0.139454	1.23688
											0.224382	0.959518
											0.20906	0.957066
											0.56994	0.236887
											0.59455	1.54543
											0.357461	1.06474
											0.04713	0.318631
											0.306475	1.63648
											0.617529	0.726564
											0.701356	0.925479
											0.487258	0.84741
											0.514045	3.50888
											0.355013	1.82465
											0.196465	0.487085
											0.172537	0.403458
											0.335005	1.2761
											0.306263	0.704928
											0.214204	0.52668
											0.125808	0.419227
											0.333825	1.09661
											0.325374	0.084973
											0.40255	0.712868
											0.251252	0.630205
											0.22421	0.763971
											0.361905	0.392337
											0.497605	0.414502
											0.453251	0.550729
											2.37313	2.66672
											0.767317	2.64922
											2.66767	2.35681
											0.719149	1.52256
											0.150586	0.432147
											0.398099	2.55299
											0.123185	2.36376
											0.428794	1.97505
											0.378979	2.4946
											0.392669	2.87478
											0.322795	0.34313
											0.402291	1.00094
											0.0656	0.637957
											0.099284	0.844006
											0.352592	0.21051
											0.831962	0.550139
											1.28845	0.564586
											0.486573	0.264996
											1.50376	0.370067
											0.159719	0.194811
											0.25883	0.228436
											0.291884	0.296907
											0.546112	0.393832
											0.665436	0.800787
											0.142702	0.978695
											0.112356	0.724831
											0.152752	0.793185
											0.237485	0.963122
											0.239704	0.315101
											0.394196	0.418584
											0.9721	0.360295
											0.719807	1.44729
											1.41072	1.51375
											1.28226	0.334078
											1.55419	0.631477
											0.523702	1.85445
											0.518766	2.28609
											0.853701	1.86018
											0.613824	1.02827
											0.521828	1.44119
											1.13179	1.41176
											0.161778	1.45087
											0.424784	1.80196
											0.289295	1.45501
											0.676203	0.612097
											0.900748	0.280995
											0.679665	1.95596
											0.298235	0.488565
											0.397462	0.244867
											0.429961	1.03755
											0.417795	1.08478
											0.368637	0.24394
											0.408844	0.482225
											0.224082	0.196278
											0.220177	0.29563
											0.192516	0.256049
											0.487209	0.283325
											0.658775	0.406214
											0.718441	0.303064
											0.661439	0.560637
											0.503566	0.556296
											1.10756	0.553795
											0.976885	1.25951
											0.128388	1.14987
											0.171682	0.438848
											0.998246	0.853219
												0.429678
												0.70966
												1.19224
												0.430521
												0.625075
												0.342036
												0.760454
												0.333006
												0.341605
												0.653743
												1.70291
												1.05394
												0.318801
												0.604956
												1.91958
												0.924289
												0.931191
												0.584335
												0.599054
												0.738843
												0.565438
												2.15944
												0.394352
												0.780232
												0.53111
												0.210974
												0.285998
												0.081611
												0.683532
												0.163701
												0.291674
												0.153158
												1.09846
												0.212862
												0.153028
												0.4037
												0.546161
												1.07275
												0.318843
												0.403495
												0.310979
												0.161658
												0.494405
												0.393294
												0.163269
												0.704833
												0.145278
												0.558143
												0.807317
												0.915268
												0.315079
												0.296898
												1.30352
												0.740571
												0.69934
												0.190383
												0.584382
												0.648479
												0.772997
												0.80292
												1.02787
												1.05003
												0.79988
												0.926746
												0.78797
												0.436059
												0.424219
												1.40879
												1.82122
												0.069204
												0.813673
												0.903444
												1.26378
												0.054235
												1.02035
												1.10321
												1.03023
												0.060151
												0.062274
												0.064709
												1.33906
												2.28624
												1.20859
												0.307168
												0.297536
												0.342932
												0.13743
												0.150723
												0.324264
												0.137814
												2.24663
												1.37083
												1.19819
												1.39078
												0.093638
												0.07504
												0.757556
												0.823932
												0.486697
												0.502485
												0.640227
												0.471462
												1.42113
												1.08355
												0.52168
												1.40357
												0.79354
												0.900082
												1.25777
												0.948596
												3.12985
												2.79891
												0.826979
												1.39475
												1.20817
												1.30648
												1.08624
												0.931449
												0.317064
												0.473975
												1.31329
												1.32869
												0.966214
												1.47722
												0.769404
												0.413009
												0.426091
												0.346016
												0.278482
												0.294666
												0.29733
												0.51807
												2.18174
												0.947672
												0.374598
												0.58665
												2.00611
												0.26743
												0.555479
												0.4067
												0.488577
												1.13897
												1.00248
												0.908119
												1.06106
												1.59397
												1.49137
												1.78607
												1.38252
												1.33452
												1.19137
												2.03365
												0.435672
												0.564477
												0.637008
												0.569919
												0.301108
												0.675879
												0.301788
												0.171788
												0.265516
												0.195596
												0.138083
												1.98093
												2.4734
												2.73071
												2.12125
												1.66976
												0.180637
												0.170941
												0.251185
												0.221668
												0.439474
												0.464944
												0.859424
												0.891887
												0.930698
												0.881154
												0.920112
												0.836412
												0.592474
												0.284524
												0.611053
												0.259257
												0.812714
												0.770883
												1.04805
												0.598501
												0.739871
												0.359225
												0.995176
												0.930851
												0.970032
												1.27877
												1.26677
												1.05639
												2.64039
												3.24909
												0.189851
												0.179678
												0.123254
												1.2369
												0.690341
												1.11499
												1.46279
												0.855188
												0.391518
												0.575099
												0.566755
												2.01315
												0.653085
												0.505466
												0.713082
												0.75816
												2.00235
												1.50304
												1.55918
												0.278839
												0.143658
												0.14468
												0.317112
												0.208013
												0.153851
												0.368034
												0.644124
												0.614626
												0.420509
												0.184019
												0.96064
												0.775643
												1.06166
												0.518495
												0.466238
												0.597192
												1.23141
												0.914035
												1.21152
												0.281335
												0.310032
												0.347542
												1.45907
												1.39352
												1.21715
												0.815948
												0.595038
												0.721048
												0.527284
												0.498594
												0.059879
												1.38498
												1.36323
												1.39661
												1.33886
												1.34472
												0.839571
												0.705549
												3.84026
												0.836065
												2.03116
												0.367388
												0.497336
												0.287394
												0.453481
												0.246516
												1.47897
												1.94544
												1.23287
												1.364
												0.248362
												0.228706
												0.356012
												0.41912
												0.167356
												0.398997
												0.395754
												0.452867
												0.196583
												0.411731
												0.326953
												0.445522
												0.316573
												0.312667
												0.28861
												0.292779
												0.290584
												0.233299
												0.279066
												1.14502
												1.20726
												1.10453
												1.16251
												1.2816
												1.43012
												1.10603
												0.486099
												0.30014
												0.322294
												0.323165
												0.345844
												0.277795
												0.205535
												0.290969
												0.337156
												0.322524
												0.293625
												1.81784
												0.974294
												1.10265
												1.06437
												1.33889
												0.133287
												0.172417
												1.88322
												1.36497
												1.34873
												0.720913
												0.538652
												0.5868
												0.46213
												0.536506
												0.392713
												0.546053
												0.374575
												1.2517
												0.676241
												0.39478
												1.35109
												0.361767
												1.17076
												0.236263
												0.333374
												0.238381
												0.208941
												0.14035
												0.141286
												0.153238
												0.164456
												0.573454
												0.792817
												0.555203
												0.546952
												0.62415
												0.454752
												0.459247
												0.68954
												1.17755
												0.577869
												2.80177
												0.865208
												1.13428
												0.885277
												1.08673
												0.973452
												0.311153
												0.275263
												1.82123
												1.66971
												3.53822
												1.71313
												3.54984
												1.21271
												1.30641
												0.933219
												3.12135
												0.846441
												1.05592
												2.4692
												3.11187
												1.04797
												0.640964
												0.447358
												0.146013
												0.843629
												0.328956
												0.843722
												0.397001
												1.30803
												1.34077
												0.483632
												0.500682
												1.29433
												1.27433
												1.35364
												2.0385
												0.424548
												0.46791
												1.48517
												0.373401
												0.271186
												0.283051
												0.771846
												0.380313
												1.06804
												0.888273
												0.911817
												0.305904
												0.951941
												0.158859
												1.21989
												0.704709
												1.09151
												1.24626
												0.779547
												0.643591
												1.15911
												1.14133
												0.239026
												0.24461
												0.535045
												0.867337
												0.494183
												1.02624
												1.17601
												0.569772
												0.72556
												0.176835
												0.784179
												0.724906
												0.755315
												0.69861
												4.35259
												3.39151
												1.5668
												1.58107
												1.10731
												1.0664
												1.39073
												0.43898
												0.309793
												0.309367
												0.318567
												0.243866
												0.347115
												0.425794
												0.214002
												0.546499
												0.214292
												0.294263
												0.537038
												0.278269
												0.351118
												0.676392
												0.887313
												0.342247
												1.71914
												1.95093
												0.322406
												0.344928
												0.421173
												0.31066
												0.486364
												0.813295
												0.411725
												0.756013
												0.069852
												0.697749
												0.524791
												0.399488
												0.054875
												0.370992
												0.094668
												0.313358
												0.443791
												0.443299
												0.406914
												0.327534
												0.586826
												0.72639
												0.965977
												0.526517
												0.83856
												1.65535
												0.56274
												1.14138
												1.24757
												0.027567
												2.12609
												2.01975
												1.46287
												0.023953
												1.65673
												0.7501
												1.21109
												1.41303
												0.332316
												0.598259
												0.559771
												0.170747
												0.167435
												0.531169
												0.498075
												0.305254
												0.319217
												0.243599
												0.155564
												0.201216
												0.24674
												0.157605
												0.176129
												0.188833
												0.56575
												0.409911
												0.563918
												3.81783
												3.35953
												2.42223
												0.310596
												0.317658
												0.270202
												0.362179
												0.349739
												0.347369
												0.469314
												0.055499
												1.50031
												1.87955
												1.25168
												1.35694
												0.804236
												0.773436
												0.512624
												0.629072
												0.50334
												0.934568
												1.4901
												2.14368
												1.08671
												0.791002
												0.709793
												1.72421
												1.92692
												1.98193
												2.20194
												1.82997
												1.48352
												0.944022
												0.19313
												0.242853
												0.467651
												0.232417
												0.825068
												0.490532
												0.448658
												0.247089
												0.333591
												1.0064
												1.03562
												0.948182
												0.235509
												0.359608
												0.173995
												0.088771
												1.02045
												1.11881
												1.23978
												0.933056
												0.994371
												0.823022
												1.28079
												1.38055
												0.184051
												0.195086
												0.036341
												0.705772
												0.641977
												0.706942
												0.887203
												0.997844
												1.16158
												2.40813
												1.05699
												0.221307
												0.81526
												1.22445
												1.36376
												1.32261
												0.853331
												1.99555
												1.90935
												1.01431
												0.683414
												0.197604
												0.152391
												0.717517
												0.748796
												0.450541
												0.494677
												0.440289
												0.604074
												0.457193
												0.475097
												0.47876
												0.6102
												0.484709
												2.54875
												1.62228
												1.39995
												1.92321
												0.341376
												0.391139
												0.409455
												0.177318
												0.155108
												1.00272
												0.12976
												0.583975
												0.884128
												0.768639
												0.838747
												0.77322
												0.849713
												0.82666
												0.568541
												0.623696
												0.573266
												0.11495
												0.300327
												1.75419
												1.5195
												0.745847
												0.706397
												1.60005
												0.666753
												0.712141
												0.307672
												0.232511
												0.457357
												1.05217
												0.801336
												1.0284
												0.792959
												0.774581
												0.79599
												1.32882
												0.598157
												1.45111
												1.07633
												0.794294
												0.437805
												0.812327
												1.04071
												0.361934
												0.355037
												0.474511
												0.381087
												0.258378
												0.421034
												0.836911
												1.32887
												0.227215
												0.195002
												0.710147
												1.41373
												0.621814
												0.345027
												0.431881
												0.941953
												1.15504
												0.328758
												0.386542
												0.5398
												0.656634
												0.206813
												0.622091
												0.531789
												0.229766
												0.3535
												0.277093
												0.319023
												0.291308
												0.218614
												0.323946
												1.21855
												0.890963
												0.68546
												0.624323
												0.587179
												2.57389
												0.057261
												0.422548
												0.451112
												0.29289
												1.07756
												0.44428
												0.471241
												0.64585
												0.313838
												0.839952
												0.205276
												0.242046
												0.985848
												1.14467
												1.27322
												0.970483
												1.01811
												0.413692
												0.395652
												0.31288
												0.372129
												0.323913
												0.838152
												0.778625
												0.616707
												1.50935
												1.00291
												0.973356
												0.526969
												0.044885
												0.051295
												0.145257
												0.050285
												0.937767
												1.03055
												1.76892
												1.01025
												1.66126
												0.166626
												1.35955
												1.70185
												1.63655
												0.665425
												0.907869
												0.167341
												0.876079
												0.202127
												1.70257
												1.05282
												1.57007
												0.399453
												0.487138
												0.513568
												0.403802
												0.606463
												0.601789
												0.445179
												0.576802
												0.566467
												0.479813
												0.328408
												1.86675
												0.355781
												3.04185
												2.85073
												0.401854
												0.154441
												0.213026
												0.490939
												0.524619
												0.527134
												0.463432
												0.434528
												0.276805
												0.27307
												1.05521
												0.91716
												0.366861
												0.560393
												0.147181
												0.141998
												1.65876
												1.16753
												1.20261
												1.4511
												0.32323
												1.1986
												0.775682
												0.281195
												0.627728
												0.852873
												0.303461
												0.884762
												0.774395
												0.773184
												0.955852
												1.25703
												1.40962
												1.17648
												0.646513
												0.648266
												0.804348
												0.426425
												1.14783
												0.521643
												1.30679
												1.2088
												0.929137
												1.54743
												1.04659
												1.09915
												1.30526
												2.6283
												1.05705
												1.42598
												0.505583
												0.302287
												1.23376
												0.209804
												1.21908
												0.173305
												1.39499
												0.364993
												0.423084
												1.20562
												1.09814
												0.382121
												0.753333
												0.970924
												1.26991
												0.262239
												0.961598
												0.153489
												0.224146
												0.252885
												0.216961
												0.147228
												0.186394
												0.146949
												0.172779
												0.038525
												0.182973
												0.212423
												0.398484
												0.449931
												0.269803
												0.47093
												0.338863
												0.721709
												0.41544
												0.408017
												0.588116
												0.662408
												1.21352
												0.761781
												1.18182
												0.907402
												0.689633
												0.79327
												0.307092
												0.188311
												1.40717
												1.18254
												0.15023
												1.20526
												1.55697
												0.917141
												2.23603
												2.17933
												0.328516
												0.783238
												0.943242
												0.394551
												0.367986
												0.547982
												0.413519
												0.464554
												0.514265
												0.359456
												0.411608
												0.493251
												0.930891
												0.798733
												0.702867
												0.510708
												1.47427
												1.55931
												1.20102
												1.85099
												1.89302
												1.38247
												1.02491
												1.14188
												0.745764
												0.196375
												1.38844
												1.31044
												0.426254
												1.53081
												1.52964
												1.91603
												1.87152
												1.106
												1.16036
												1.63074
												0.689772
												1.10584
												0.531148
												0.423601
												1.20699
												0.372799
												0.401883
												0.517617
												0.097155
												0.070351
												0.718712
												0.308429
												0.304177
												0.394478
												0.933906
												1.02673
												0.58301
												0.856951
												0.561943
												0.613178
												0.485781
												0.643919
												0.279516
												0.296619
												0.322604
												0.328036
												0.484351
												0.463989
												0.692604
												0.548291
												0.54744
												0.605478
												0.665469
												0.488285
												0.231929
												0.326218
												0.207413
												0.254231
												0.257996
												0.235276
												0.824719
												0.808249
												0.609902
												0.265198
												0.115019
												0.606547
												0.496089
												1.10587
												0.65499
												0.435976
												0.408478
												0.315549
												0.261473
												0.345983
												0.281724
												0.377618
												0.371517
												1.00026
												0.56255
												2.19679
												0.957596
												2.24752
												2.10477
												2.19104
												2.55556
												0.272378
												2.00403
												2.08852
												0.270956
												1.10999
												1.62096
												0.123446
												0.287645
												1.60668
												2.17152
												0.481507
												0.084734
												1.17931
												0.075356
												1.57204
												0.271077
												1.07417
												1.64528
												0.669648
												0.154813
												1.24711
												0.175141
												2.11346
												0.112681
												0.133475
												1.21202
												1.3785
												0.230162
												0.475662
												0.306049
												0.269371
												0.252269
												0.278835
												0.293566
												0.556596
												0.949375
												0.619364
												1.05218
												0.700463
												1.12114
												1.02131
												1.0382
												1.08329
												0.261536
												0.207256
												0.606434
												0.608859
												0.506244
												0.339171
												0.48283
												0.703329
												0.430122
												0.571872
												0.34539
												0.616469
												0.187448
												0.063016
												0.504857
												0.182984
												0.412198
												0.427659
												0.494436
												0.354274
												0.272905
												0.325943
												0.483939
												0.530389
												0.308837
												0.329119
												0.508969
												1.74569
												1.38342
												0.417505
												0.666938
												1.161
												0.628418
												0.720454
												0.657652
												0.28857
												1.34817
												1.46862
												1.51419
												1.09252
												1.57663
												1.69332
												1.62576
												1.91999
												2.16992
												0.752196
												0.73238
												0.722369
												0.468674
												0.170395
												1.18145
												0.18544
												0.620923
												0.994664
												1.06485
												1.19343
												1.33888
												0.219813
												1.18718
												0.604361
												1.17813
												0.099869
												0.065423
												1.64438
												1.9674
												1.56295
												0.563157
												1.30891
												0.559377
												0.650716
												0.922633
												0.629899
												0.642827
												1.19425
												1.52248
												0.22225
												1.04045
												0.985533
												1.845
												0.078183
												0.20151
												0.881125
												0.518292
												0.357913
												0.291409
												1.09876
												3.24585
												0.254241
												0.299732
												0.717871
												0.72436
												0.367486
												0.803314
												0.296161
												0.702592
												0.794216
												0.491454
												0.480981
												0.628407
												0.612111
												0.589103
												0.330082
												0.770756
												0.860965
												0.957408
												0.185654
												0.866868
												0.60132
												0.873322
												0.537969
												0.617472
												0.911086
												0.913249
												0.440094
												0.250164
												0.908984
												0.311429
												0.497419
												1.31746
												1.41915
												2.04595
												0.171363
												1.61357
												0.302091
												1.29129
												0.331836
												1.55946
												2.05022
												1.19562
												0.162453
												0.153238
												1.12231
												0.786901
												0.167273
												1.32711
												0.103557
												1.71929
												0.213608
												0.911326
												1.03146
												1.75697
												0.447196
												2.02725
												0.37047
												0.215749
												3.92359
												4.51217
												4.97716
												0.915142
												2.65009
												1.32673
												1.08571
												2.30254
												1.24894
												0.578575
												1.13645
												0.997468
												0.746664
												1.3304
												0.782288
												0.595941
												0.479464
												1.02385
												0.435825
												0.906966
												0.245201
												1.43831
												0.719208
												0.340648
												0.528819
[truncated: 84 more rows]
