# Supplementary material for: Light-gated integrator for highlighting kinase activity in living cells
Source: Nat Commun. 2024 Sep 6;15:7804. doi: 10.1038/s41467-024-51270-4 (PMC11379911; doi:10.1038/s41467-024-51270-4)
Supplement: Supplementary file 11 — Source Data [file 41467_2024_51270_MOESM11_ESM.zip › Source Data - zip/Source data for Supp Fig 5.xlsx]

## Sheet: Sheet1
Supplementary Fig. 5b
	Foldchange of total EGFP intensity (fold to -/-)
F/I/Light	TEV-only
-/-	1.77782	0.616612	0.605565
+/-	0.827947	0.88676	1.2027
-/+	11.6523	9.99088	10.2525
+/+	9.02838	9.52279	10.0919
