# Supplementary material for: Light-gated integrator for highlighting kinase activity in living cells
Source: Nat Commun. 2024 Sep 6;15:7804. doi: 10.1038/s41467-024-51270-4 (PMC11379911; doi:10.1038/s41467-024-51270-4)
Supplement: Supplementary file 11 — Source Data [file 41467_2024_51270_MOESM11_ESM.zip › Source Data - zip/Source data for Supp Fig 6.xlsx]

## Sheet: Sheet1
Supplementary Fig. 6c
Pearson‘s R value
TM-A-KINACT	Mito-A-KINACT
0.76	0.53
0.57	0.57
0.83	0.69
0.62	0.54
0.49	0.58
0.64	0.64
0.73	0.82
0.68	0.53
0.76	0.55
0.61	0.8
0.82	0.72
0.63	0.7
0.58	0.69
0.61	0.54
	0.56
